# Supplementary material for: CPEB3-mediated MTDH mRNA translational suppression restrains hepatocellular carcinoma progression
Source: Cell Death Dis. 2020 Sep 23;11(9):792. doi: 10.1038/s41419-020-02984-y (PMC7511356; doi:10.1038/s41419-020-02984-y)
Supplement: Supplementary file 9 — Supplementary Table S1 [file 41419_2020_2984_MOESM9_ESM.xlsx]

## Sheet: Sheet1
Supplementary Table S1. Clinical and pathological characteristics of 30 HCC patients
ID	Relative CPEB3 expression (Tumor)	Relative CPEB3 expression (Normal)	Age	Gender	Tumor size (>5 cm)	Treatment	Liver cirrhosis	Hepatitis type	Pathological differentiation grade
653366	2.19162	0.797192	53	F	Y	Operation	Y	HBV	Advanced
642431	2.15696	2.32947	50	M	N	Operation	Y	HBV	Moderate
643452	2.1038	2.5088	63	F	Y	Operation	N	HCV	Moderate
635807	2.0806	1.99723	46	M	Y	Operation	Y	HBV	Moderate
643073	1.42603	2.42334	44	M	N	Operation	Y	HBV	Moderate
638216	1.27721	0.594192	56	M	Y	Operation	Y	HBV	Moderate
643391	1.26576	1.53901	65	M	Y	Operation	Y	HBV	Moderate
637984	1.21588	0.403041	48	M	Y	Operation	N	No	Moderate
662800	1.15349	0.866337	69	M	Y	Operation	Y	HBV	Moderate
664353	1.15349	1.22095	47	M	Y	Operation	Y	HBV	Moderate
663148	1.07401	2.03496	61	F	Y	Operation	N	HBV	Moderate
677044	0.974004	0.174464	44	M	Y	Operation	Y	HBV	Moderate
642685	0.954621	1.03168	48	F	Y	Operation	N	HBV	Moderate
554762	0.816203	0.677362	53	F	Y	Operation	N	No	Moderate
642568	0.76631	1.67249	48	F	Y	Operation	N	HBV	Moderate
642808	0.683494	2.44359	65	M	Y	Operation	Y	HBV	Moderate
656355	0.665726	0.638607	47	F	N	Operation	N	No	Moderate-Advanced
663976	0.559419	0.845572	64	M	Y	Operation	Y	HBV	Moderate-Advanced
664515	0.52268	0.757858	55	M	Y	Operation	N	HBV	Moderate-Advanced
663895	0.474671	1.27721	46	M	Y	Operation	Y	HBV	Moderate-Advanced
643933	0.410655	0.725979	70	M	Y	Operation	Y	HBV	Moderate-Advanced
663998	0.353064	1.54542	47	M	Y	Operation	Y	HBV	Moderate-Advanced
648475	0.34151	1.25006	50	M	Y	Operation	Y	HBV	Moderate-Advanced
664527	0.246217	0.275285	64	M	Y	Operation	Y	HBV	Moderate-Advanced
656361	0.192109	1.8163	45	M	Y	Operation	Y	HBV	Moderate-Advanced
649553	0.157236	0.293615	67	M	Y	Operation	Y	HBV	Moderate-Low
643376	0.154534	0.802181	53	M	Y	Operation	Y	HBV	Moderate-Low
653368	0.149685	1.9172	36	M	Y	Operation	Y	HBV	Moderate-Low
676859	0.0787269	0.421908	52	M	N	Operation	Y	HBV	Moderate-Low
633763	0.0652897	1.60436	65	M	Y	Operation	N	HBV	Moderate-Low
