# Supplementary material for: CPEB3-mediated MTDH mRNA translational suppression restrains hepatocellular carcinoma progression
Source: Cell Death Dis. 2020 Sep 23;11(9):792. doi: 10.1038/s41419-020-02984-y (PMC7511356; doi:10.1038/s41419-020-02984-y)
Supplement: Supplementary file 10 — Supplementary Table S6 [file 41419_2020_2984_MOESM10_ESM.xlsx]

## Sheet: Sheet1
Supplementary Table S6. RIP-Seq data analysis
Gene symbol	IP-FLAG (normalized count)	Input (normalized count)	Log(2) fold change	P value	Adjusted P value（false discover rate, q value）	Accession number	Count of CPEBC elements	Count of CPENC elements	Count of PBE elements	Count of HEXA elements	Length of 3'UTR (bp)	Description	CPEB3 binder
UHMK1	1103.83	403.178	1.45338	1.7124e-13	3.94803e-11	NM_144624.2	21	6	0	15	7215	U2AF homology motif kinase 1 [Source:HGNC Symbol;Acc:HGNC:19683]	TRUE
AMD1	502.336	142.184	1.82125	5.71034e-11	8.58619e-09	NM_001287214.1	5	1	0	6	2097	adenosylmethionine decarboxylase 1 [Source:HGNC Symbol;Acc:HGNC:457]	TRUE
LBR	515.442	149.974	1.7815	1.03225e-10	1.40916e-08	NM_002296.3	11	2	1	7	1801	lamin B receptor [Source:HGNC Symbol;Acc:HGNC:6518]	TRUE
CNOT8	516.037	155.818	1.72797	1.91259e-10	2.33448e-08	NM_001301073.1	2	4	3	2	1353	CCR4-NOT transcription complex subunit 8 [Source:HGNC Symbol;Acc:HGNC:9207]	TRUE
TMEM30A	450.053	124.654	1.85256	3.1492e-10	3.55141e-08	NM_001143958.1	10	6	0	6	3180	transmembrane protein 30A [Source:HGNC Symbol;Acc:HGNC:16667]	TRUE
ZMPSTE24	455.149	134.393	1.76005	5.17779e-10	5.53958e-08	NM_005857.4	7	3	0	5	1515	zinc metallopeptidase STE24 [Source:HGNC Symbol;Acc:HGNC:12877]	TRUE
TGFBR1	746.683	294.106	1.34441	5.95634e-10	6.30582e-08	NM_001130916.2	13	2	2	10	4887	transforming growth factor beta receptor 1 [Source:HGNC Symbol;Acc:HGNC:11772]	TRUE
SLC38A2	1339.57	660.277	1.0208	6.04894e-10	6.33916e-08	NM_001307936.1	4	3	5	9	2923	solute carrier family 38 member 2 [Source:HGNC Symbol;Acc:HGNC:13448]	TRUE
LAMP2	483.513	151.922	1.67035	7.56012e-10	7.47012e-08	NM_002294.2	11	3	3	16	5175	lysosomal associated membrane protein 2 [Source:HGNC Symbol;Acc:HGNC:6501]	TRUE
ZXDB	573.047	198.667	1.5286	9.88079e-10	9.31938e-08	NM_007157.3	9	0	0	5	3017	zinc finger X-linked duplicated B [Source:HGNC Symbol;Acc:HGNC:13199]	TRUE
SLC35F5	516.829	167.504	1.62583	1.05738e-09	9.8832e-08	NM_025181.3	4	3	1	6	2426	solute carrier family 35 member F5 [Source:HGNC Symbol;Acc:HGNC:23617]	TRUE
GOLPH3	709.29	282.419	1.32868	1.22125e-09	1.12128e-07	NM_022130.3	6	4	2	3	1494	golgi phosphoprotein 3 [Source:HGNC Symbol;Acc:HGNC:15452]	TRUE
CLIC4	933.423	405.126	1.20448	1.50196e-09	1.36692e-07	NM_013943.2	9	7	0	6	3387	chloride intracellular channel 4 [Source:HGNC Symbol;Acc:HGNC:13518]	TRUE
SLC16A1	633.37	241.517	1.39108	1.91299e-09	1.65394e-07	NM_001166496.1	3	3	1	8	2044	solute carrier family 16 member 1 [Source:HGNC Symbol;Acc:HGNC:10922]	TRUE
KLF13	782.803	329.165	1.25002	1.94835e-09	1.67059e-07	NM_015995.3	4	0	1	2	5604	Kruppel like factor 13 [Source:HGNC Symbol;Acc:HGNC:13672]	TRUE
LEPROTL1	319.529	72.0656	2.14893	2.10786e-09	1.79255e-07	NM_015344.2	7	3	1	3	2209	leptin receptor overlapping transcript like 1 [Source:HGNC Symbol;Acc:HGNC:6555]	TRUE
TFAM	543.835	190.876	1.51075	2.33744e-09	1.95572e-07	NM_001270782.1	15	9	0	6	4156	transcription factor A, mitochondrial [Source:HGNC Symbol;Acc:HGNC:11741]	TRUE
G3BP1	1014.47	473.296	1.10009	2.44276e-09	2.01659e-07	NM_005754.2	4	3	0	2	1263	G3BP stress granule assembly factor 1 [Source:HGNC Symbol;Acc:HGNC:30292]	TRUE
HNRNPA0	740.118	309.687	1.25688	2.92917e-09	2.39292e-07	NM_006805.3	7	0	0	3	1765	heterogeneous nuclear ribonucleoprotein A0 [Source:HGNC Symbol;Acc:HGNC:5030]	TRUE
LGR4	914.203	407.073	1.1675	3.19118e-09	2.56655e-07	NM_018490.2	3	2	1	10	1906	leucine rich repeat containing G protein-coupled receptor 4 [Source:HGNC Symbol;Acc:HGNC:13299]	TRUE
PHLDA1	346.052	83.7519	2.04734	3.69414e-09	2.9257e-07	NM_007350.3	11	5	6	8	4672	pleckstrin homology like domain family A member 1 [Source:HGNC Symbol;Acc:HGNC:8933]	TRUE
IRF2BP2	710.421	290.21	1.29182	4.22538e-09	3.29612e-07	NM_001077397.1	4	3	1	7	2868	interferon regulatory factor 2 binding protein 2 [Source:HGNC Symbol;Acc:HGNC:21729]	TRUE
MAL2	609.451	233.726	1.3829	4.90056e-09	3.71119e-07	NM_052886.2	5	1	0	5	2185	mal, T cell differentiation protein 2 (gene/pseudogene) [Source:HGNC Symbol;Acc:HGNC:13634]	TRUE
PRKAR2A	768.027	331.112	1.21401	6.09739e-09	4.39308e-07	NM_001321983.1	11	3	0	7	5006	protein kinase cAMP-dependent type II regulatory subunit alpha [Source:HGNC Symbol;Acc:HGNC:9391]	TRUE
HACD2	559.573	206.458	1.43872	6.53429e-09	4.6754e-07	NM_198402.3	2	0	0	0	372	3-hydroxyacyl-CoA dehydratase 2 [Source:HGNC Symbol;Acc:HGNC:9640]	TRUE
CMTM6	438.87	128.549	1.77207	6.85022e-09	4.86788e-07	NM_017801.2	12	8	0	4	2648	CKLF like MARVEL transmembrane domain containing 6 [Source:HGNC Symbol;Acc:HGNC:19177]	TRUE
ATL3	895.776	407.073	1.1381	7.28941e-09	5.14474e-07	NM_001290048.1	20	7	1	11	5237	atlastin GTPase 3 [Source:HGNC Symbol;Acc:HGNC:24526]	TRUE
SRD5A1	402.923	124.654	1.69251	1.02137e-08	6.87722e-07	NM_001047.3	1	2	1	2	1294	steroid 5 alpha-reductase 1 [Source:HGNC Symbol;Acc:HGNC:11284]	TRUE
FOXQ1	378.55	112.968	1.74476	1.41971e-08	8.87319e-07	NM_033260.3	6	0	0	2	842	forkhead box Q1 [Source:HGNC Symbol;Acc:HGNC:20951]	TRUE
FZD6	315.228	81.8042	1.94625	1.72881e-08	1.04891e-06	NM_001164615.1	8	2	1	4	1357	frizzled class receptor 6 [Source:HGNC Symbol;Acc:HGNC:4044]	TRUE
TSN	637.701	259.047	1.29994	1.78282e-08	1.07539e-06	NM_001261401.1	2	3	1	10	2646	translin [Source:HGNC Symbol;Acc:HGNC:12379]	TRUE
GNA13	463.64	157.765	1.55557	1.85656e-08	1.107e-06	NM_001282425.1	13	4	2	9	4968	G protein subunit alpha 13 [Source:HGNC Symbol;Acc:HGNC:4381]	TRUE
MARCHF6	903.702	430.446	1.0702	2.63554e-08	1.51909e-06	NM_001270660.1	12	12	2	17	6704	membrane associated ring-CH-type finger 6 [Source:HGNC Symbol;Acc:HGNC:30550]	TRUE
TM9SF3	700.203	303.844	1.20463	2.88447e-08	1.63532e-06	NM_020123.3	6	4	1	19	4153	transmembrane 9 superfamily member 3 [Source:HGNC Symbol;Acc:HGNC:21529]	TRUE
TMEM245	728.311	315.531	1.20709	2.98624e-08	1.67471e-06	NM_032012.3	8	0	0	7	5325	transmembrane protein 245 [Source:HGNC Symbol;Acc:HGNC:1363]	TRUE
GOLT1B	305.263	77.9088	1.97063	3.61705e-08	1.9751e-06	NM_016072.4	3	3	1	7	2696	golgi transport 1B [Source:HGNC Symbol;Acc:HGNC:20175]	TRUE
MZT1	229.004	42.8498	2.41837	3.77929e-08	2.0151e-06	NM_001071775.2	8	2	1	7	1965	mitotic spindle organizing protein 1 [Source:HGNC Symbol;Acc:HGNC:33830]	TRUE
SLC30A5	298.243	77.9088	1.93676	4.46268e-08	2.35027e-06	NM_022902.4	4	3	2	5	1455	solute carrier family 30 member 5 [Source:HGNC Symbol;Acc:HGNC:19089]	TRUE
LRRC58	962.494	461.609	1.06044	5.17119e-08	2.67203e-06	NM_001099678.1	10	9	5	15	6471	leucine rich repeat containing 58 [Source:HGNC Symbol;Acc:HGNC:26968]	TRUE
NDFIP2	401.563	132.445	1.6005	5.45572e-08	2.78833e-06	NM_001161407.1	9	6	1	16	3564	Nedd4 family interacting protein 2 [Source:HGNC Symbol;Acc:HGNC:18537]	TRUE
SLC5A3	419.284	144.131	1.54079	6.89661e-08	3.49036e-06	NM_006933.6	14	10	3	12	8907	solute carrier family 5 member 3 [Source:HGNC Symbol;Acc:HGNC:11038]	TRUE
SOX4	479.294	175.295	1.45152	7.95847e-08	3.95068e-06	NM_003107.2	6	3	1	1	2660	SRY-box 4 [Source:HGNC Symbol;Acc:HGNC:11200]	TRUE
SLC7A2	725.85	333.06	1.12397	8.65851e-08	4.27772e-06	NM_001008539.3	7	7	2	15	5422	solute carrier family 7 member 2 [Source:HGNC Symbol;Acc:HGNC:11060]	TRUE
EAF1	352.904	109.072	1.69426	8.88016e-08	4.36643e-06	NM_033083.6	2	0	0	3	3458	ELL associated factor 1 [Source:HGNC Symbol;Acc:HGNC:20907]	TRUE
TMEM56	268.802	62.327	2.10927	1.04155e-07	4.97976e-06	NM_001199679.1	19	8	3	17	5739	transmembrane protein 56 [Source:HGNC Symbol;Acc:HGNC:26477]	TRUE
METAP1	283.636	74.0133	1.93854	1.16553e-07	5.49654e-06	NM_015143.2	5	4	0	3	1492	methionyl aminopeptidase 1 [Source:HGNC Symbol;Acc:HGNC:15789]	TRUE
RCOR1	541.74	220.092	1.29971	1.25679e-07	5.9001e-06	NM_015156.3	7	2	0	5	4070	REST corepressor 1 [Source:HGNC Symbol;Acc:HGNC:17441]	TRUE
SDC4	521.19	210.354	1.30914	1.52358e-07	6.99429e-06	NM_002999.3	3	2	0	4	1976	syndecan 4 [Source:HGNC Symbol;Acc:HGNC:10661]	TRUE
GNPDA1	281.203	75.9611	1.88828	1.64159e-07	7.45707e-06	NM_005471.4	0	0	0	1	1360	glucosamine-6-phosphate deaminase 1 [Source:HGNC Symbol;Acc:HGNC:4417]	TRUE
ZBTB6	216.831	42.8498	2.33969	1.68426e-07	7.53198e-06	NM_006626.5	8	4	0	3	2742	zinc finger and BTB domain containing 6 [Source:HGNC Symbol;Acc:HGNC:16764]	TRUE
FCF1	397.487	138.288	1.52345	1.73244e-07	7.68123e-06	NM_001318508.1	3	1	0	1	1761	FCF1, rRNA-processing protein [Source:HGNC Symbol;Acc:HGNC:20220]	TRUE
RAB14	664.11	290.21	1.19471	1.77996e-07	7.82504e-06	NM_016322.3	13	3	2	9	3259	RAB14, member RAS oncogene family [Source:HGNC Symbol;Acc:HGNC:16524]	TRUE
IMPAD1	665.498	296.053	1.16891	2.16731e-07	9.25344e-06	NM_017813.4	21	8	2	15	5864	inositol monophosphatase domain containing 1 [Source:HGNC Symbol;Acc:HGNC:26019]	TRUE
BRI3BP	472.531	185.033	1.35256	2.2601e-07	9.53193e-06	NM_080626.5	1	0	0	2	373	BRI3 binding protein [Source:HGNC Symbol;Acc:HGNC:14251]	TRUE
DPY19L1	313.981	89.5951	1.80977	2.42733e-07	1.01546e-05	NM_015283.1	11	5	0	7	2692	dpy-19 like C-mannosyltransferase 1 [Source:HGNC Symbol;Acc:HGNC:22205]	TRUE
JKAMP	188.893	33.1112	2.5125	2.92198e-07	1.19824e-05	NM_001284204.1	4	3	0	6	1552	JNK1/MAPK8 associated membrane protein [Source:HGNC Symbol;Acc:HGNC:20184]	TRUE
CDCA4	400.29	144.131	1.47389	3.26951e-07	1.3097e-05	NM_017955.3	6	1	0	3	1631	cell division cycle associated 4 [Source:HGNC Symbol;Acc:HGNC:14625]	TRUE
MID1IP1	506.753	210.354	1.26852	3.96902e-07	1.5717e-05	NM_001098790.1	1	0	0	3	1034	MID1 interacting protein 1 [Source:HGNC Symbol;Acc:HGNC:20715]	TRUE
CTDSPL2	475.019	179.19	1.40704	4.23955e-07	1.65982e-05	NM_016396.2	18	4	0	6	3058	CTD small phosphatase like 2 [Source:HGNC Symbol;Acc:HGNC:26936]	TRUE
TMED7	411.159	148.027	1.47429	4.31222e-07	1.68193e-05	NM_181836.5	8	3	1	9	3001	transmembrane p24 trafficking protein 7 [Source:HGNC Symbol;Acc:HGNC:24253]	TRUE
KDELC2	337.165	111.02	1.60286	4.72073e-07	1.81439e-05	NM_153705.4	4	3	1	10	2721	KDEL motif containing 2 [Source:HGNC Symbol;Acc:HGNC:28496]	TRUE
YAP1	894.134	453.819	0.978652	4.75974e-07	1.82223e-05	NM_001130145.2	11	2	1	10	3483	Yes associated protein 1 [Source:HGNC Symbol;Acc:HGNC:16262]	TRUE
CFL2	326.52	99.3337	1.71744	5.04721e-07	1.92378e-05	NM_001243645.1	6	2	0	7	2483	cofilin 2 [Source:HGNC Symbol;Acc:HGNC:1875]	TRUE
SEPTIN2	900.617	465.505	0.952293	5.06208e-07	1.92378e-05	NM_001321032.1	7	4	0	4	2114	septin 2 [Source:HGNC Symbol;Acc:HGNC:7729]	TRUE
TFDP1	627.058	288.262	1.12129	5.17306e-07	1.94484e-05	NM_007111.4	7	1	0	5	1206	transcription factor Dp-1 [Source:HGNC Symbol;Acc:HGNC:11749]	TRUE
MCL1	907.693	465.505	0.963666	5.20677e-07	1.95019e-05	NM_001197320.1	6	2	1	4	2824	MCL1, BCL2 family apoptosis regulator [Source:HGNC Symbol;Acc:HGNC:6943]	TRUE
RAP2C	435.7	159.713	1.4484	5.34071e-07	1.98602e-05	NM_001271186.1	9	4	0	9	2598	RAP2C, member of RAS oncogene family [Source:HGNC Symbol;Acc:HGNC:21165]	TRUE
NRAS	642.484	290.21	1.14692	5.43712e-07	2.01465e-05	NM_002524.4	5	8	1	4	3630	NRAS proto-oncogene, GTPase [Source:HGNC Symbol;Acc:HGNC:7989]	TRUE
PUM2	664.45	301.896	1.13849	5.46713e-07	2.01856e-05	NM_001282752.1	9	5	2	8	2893	pumilio RNA binding family member 2 [Source:HGNC Symbol;Acc:HGNC:14958]	TRUE
GMFB	306.763	95.4382	1.68475	5.8128e-07	2.12351e-05	NM_004124.2	10	4	0	4	3597	glia maturation factor beta [Source:HGNC Symbol;Acc:HGNC:4373]	TRUE
GPBP1	327.313	101.281	1.6929	5.79846e-07	2.12351e-05	NM_001127235.2	1	2	0	6	1927	GC-rich promoter binding protein 1 [Source:HGNC Symbol;Acc:HGNC:29520]	TRUE
TMEM14A	158.604	21.4249	2.88865	6.14842e-07	2.23041e-05	NM_014051.3	3	1	0	2	539	transmembrane protein 14A [Source:HGNC Symbol;Acc:HGNC:21076]	TRUE
SLC30A1	357.63	120.759	1.56681	6.23706e-07	2.23908e-05	NM_021194.2	0	0	0	1	349	solute carrier family 30 member 1 [Source:HGNC Symbol;Acc:HGNC:11012]	TRUE
C5orf51	591.503	260.994	1.18071	6.33881e-07	2.25997e-05	NM_175921.5	12	6	0	6	4337	chromosome 5 open reading frame 51 [Source:HGNC Symbol;Acc:HGNC:27750]	TRUE
LAPTM4A	435.589	171.399	1.34572	6.9461e-07	2.4389e-05	NM_014713.4	1	1	0	2	555	lysosomal protein transmembrane 4 alpha [Source:HGNC Symbol;Acc:HGNC:6924]	TRUE
C5orf24	302.29	91.5428	1.72392	7.21407e-07	2.52007e-05	NM_001135586.1	16	4	0	17	4268	chromosome 5 open reading frame 24 [Source:HGNC Symbol;Acc:HGNC:26746]	TRUE
TMEM45A	239.308	62.327	1.94106	7.97286e-07	2.72998e-05	NM_018004.2	1	0	0	1	435	transmembrane protein 45A [Source:HGNC Symbol;Acc:HGNC:25480]	TRUE
SEH1L	491.326	206.458	1.25095	8.04398e-07	2.74527e-05	NM_031216.3	7	3	0	5	2284	SEH1 like nucleoporin [Source:HGNC Symbol;Acc:HGNC:30379]	TRUE
FBXW11	410.99	157.765	1.38151	8.6297e-07	2.89751e-05	NM_012300.2	5	1	0	7	2575	F-box and WD repeat domain containing 11 [Source:HGNC Symbol;Acc:HGNC:13607]	TRUE
ABCD3	462.054	179.19	1.36712	9.82575e-07	3.24657e-05	NM_002858.3	5	0	0	6	1534	ATP binding cassette subfamily D member 3 [Source:HGNC Symbol;Acc:HGNC:67]	TRUE
INSIG1	398.393	149.974	1.40986	1.19155e-06	3.81552e-05	NM_198337.2	2	4	0	4	2012	insulin induced gene 1 [Source:HGNC Symbol;Acc:HGNC:6083]	TRUE
ITPRIPL2	356.953	128.549	1.47322	1.2104e-06	3.85211e-05	NM_001034841.3	9	3	0	8	5561	ITPRIP like 2 [Source:HGNC Symbol;Acc:HGNC:27257]	TRUE
TOMM20	834.464	434.341	0.942174	1.29625e-06	4.08771e-05	NM_014765.2	5	3	0	4	2723	translocase of outer mitochondrial membrane 20 [Source:HGNC Symbol;Acc:HGNC:20947]	TRUE
ABHD17C	397.345	148.027	1.42501	1.36053e-06	4.23887e-05	NM_021214.1	3	1	0	3	1251	abhydrolase domain containing 17C [Source:HGNC Symbol;Acc:HGNC:26925]	TRUE
NDC1	477.851	202.563	1.23833	1.37084e-06	4.24552e-05	NM_001168551.1	1	0	1	8	2510	NDC1 transmembrane nucleoporin [Source:HGNC Symbol;Acc:HGNC:25525]	TRUE
GALNT1	618.027	290.21	1.09084	1.57296e-06	4.82824e-05	NM_020474.3	9	4	0	10	2064	polypeptide N-acetylgalactosaminyltransferase 1 [Source:HGNC Symbol;Acc:HGNC:4123]	TRUE
LIFR	1356.02	802.46	0.75701	1.67989e-06	5.05237e-05	NM_001127671.1	17	13	0	9	6632	LIF receptor alpha [Source:HGNC Symbol;Acc:HGNC:6597]	TRUE
MAT2B	319.502	109.072	1.55078	1.68006e-06	5.05237e-05	NM_013283.4	4	5	0	3	990	methionine adenosyltransferase 2B [Source:HGNC Symbol;Acc:HGNC:6905]	TRUE
RAB18	319.727	107.125	1.57799	1.67535e-06	5.05237e-05	NM_001256410.1	10	6	1	8	4186	RAB18, member RAS oncogene family [Source:HGNC Symbol;Acc:HGNC:14244]	TRUE
UBE3C	846.918	440.185	0.944394	1.75023e-06	5.23304e-05	NM_014671.2	5	2	0	5	1617	ubiquitin protein ligase E3C [Source:HGNC Symbol;Acc:HGNC:16803]	TRUE
SLC30A7	363.122	130.497	1.47694	1.90529e-06	5.61574e-05	NM_133496.4	22	7	2	12	6898	solute carrier family 30 member 7 [Source:HGNC Symbol;Acc:HGNC:19306]	TRUE
FASTKD3	225.097	58.4316	1.94612	1.92817e-06	5.66709e-05	NM_024091.3	2	0	0	2	276	FAST kinase domains 3 [Source:HGNC Symbol;Acc:HGNC:28758]	TRUE
TMEM65	321.879	111.02	1.53598	1.93422e-06	5.66881e-05	NM_194291.2	7	2	0	7	3042	transmembrane protein 65 [Source:HGNC Symbol;Acc:HGNC:25203]	TRUE
ARRDC3	488.834	212.301	1.20345	2.13848e-06	6.16299e-05	NM_020801.2	8	1	0	5	2676	arrestin domain containing 3 [Source:HGNC Symbol;Acc:HGNC:29263]	TRUE
NIPA2	483.483	204.511	1.2417	2.18414e-06	6.2598e-05	NM_001008860.2	4	3	0	5	1537	NIPA magnesium transporter 2 [Source:HGNC Symbol;Acc:HGNC:17044]	TRUE
TMEM38B	191.129	42.8498	2.15744	2.19074e-06	6.26141e-05	NM_018112.2	10	10	0	12	2531	transmembrane protein 38B [Source:HGNC Symbol;Acc:HGNC:25535]	TRUE
TACC1	678.661	331.112	1.03569	2.27825e-06	6.47586e-05	NM_001122824.1	5	5	0	8	5005	transforming acidic coiled-coil containing protein 1 [Source:HGNC Symbol;Acc:HGNC:11522]	TRUE
SLC39A14	690.861	340.851	1.01954	2.29206e-06	6.49729e-05	NM_001128431.2	5	2	0	4	3038	solute carrier family 39 member 14 [Source:HGNC Symbol;Acc:HGNC:20858]	TRUE
DUT	347.866	128.549	1.43625	2.35162e-06	6.62991e-05	NM_001025248.1	3	2	0	5	1295	deoxyuridine triphosphatase [Source:HGNC Symbol;Acc:HGNC:3078]	TRUE
RP2	232.258	60.3793	1.94428	2.42922e-06	6.83011e-05	NM_006915.2	10	4	0	9	2589	RP2, ARL3 GTPase activating protein [Source:HGNC Symbol;Acc:HGNC:10274]	TRUE
EDEM1	505.705	223.988	1.17511	2.47354e-06	6.93593e-05	NM_014674.2	9	5	1	5	4047	ER degradation enhancing alpha-mannosidase like protein 1 [Source:HGNC Symbol;Acc:HGNC:18967]	TRUE
GINS1	209.445	52.5884	1.99355	2.51434e-06	7.01243e-05	NM_021067.4	4	4	0	1	2564	GINS complex subunit 1 [Source:HGNC Symbol;Acc:HGNC:28980]	TRUE
POLR2B	478.076	198.667	1.2674	2.56577e-06	7.1176e-05	NM_000938.2	1	0	1	2	174	RNA polymerase II subunit B [Source:HGNC Symbol;Acc:HGNC:9188]	TRUE
MTPN	1008.35	558.995	0.851325	2.64566e-06	7.31966e-05	NM_145808.3	5	3	0	4	3171	myotrophin [Source:HGNC Symbol;Acc:HGNC:15667]	TRUE
MRGBP	307.471	105.177	1.5479	2.68708e-06	7.39482e-05	NM_018270.5	3	1	1	3	2095	MRG domain binding protein [Source:HGNC Symbol;Acc:HGNC:15866]	TRUE
ARPC5	455.404	194.772	1.22546	2.69955e-06	7.40947e-05	NM_001270439.1	0	1	1	1	1339	actin related protein 2/3 complex subunit 5 [Source:HGNC Symbol;Acc:HGNC:708]	TRUE
LYPLA1	350.186	128.549	1.44617	2.76162e-06	7.52015e-05	NM_001279356.1	4	3	0	3	1698	lysophospholipase I [Source:HGNC Symbol;Acc:HGNC:6737]	TRUE
DCP2	413.877	167.504	1.30529	2.78066e-06	7.55218e-05	NM_001242377.1	19	7	2	15	8711	decapping mRNA 2 [Source:HGNC Symbol;Acc:HGNC:24452]	TRUE
GAS1	192.884	44.7975	2.1065	2.81134e-06	7.57602e-05	NM_002048.2	6	1	1	3	1380	growth arrest specific 1 [Source:HGNC Symbol;Acc:HGNC:4165]	TRUE
MAPK6	406.799	155.818	1.38503	2.81124e-06	7.57602e-05	NM_002748.3	4	6	0	4	1265	mitogen-activated protein kinase 6 [Source:HGNC Symbol;Acc:HGNC:6879]	TRUE
RAP2B	332.918	116.863	1.51084	2.87203e-06	7.71952e-05	NM_002886.3	22	9	2	12	7379	RAP2B, member of RAS oncogene family [Source:HGNC Symbol;Acc:HGNC:9862]	TRUE
SLC44A1	416.906	171.399	1.28258	3.2199e-06	8.52849e-05	NM_080546.4	21	6	3	11	8291	solute carrier family 44 member 1 [Source:HGNC Symbol;Acc:HGNC:18798]	TRUE
CDYL2	567.697	260.994	1.12149	3.2594e-06	8.5828e-05	NM_152342.3	8	5	2	6	6489	chromodomain Y like 2 [Source:HGNC Symbol;Acc:HGNC:23030]	TRUE
DCK	168.879	33.1112	2.35114	3.36305e-06	8.78884e-05	NM_000788.2	3	2	1	9	1536	deoxycytidine kinase [Source:HGNC Symbol;Acc:HGNC:2704]	TRUE
NEK7	264.811	79.8565	1.73007	3.40779e-06	8.88338e-05	NM_133494.2	12	3	0	6	2898	NIMA related kinase 7 [Source:HGNC Symbol;Acc:HGNC:13386]	TRUE
ACSL3	690.579	348.642	0.986271	3.54209e-06	9.16437e-05	NM_004457.3	1	3	0	4	1747	acyl-CoA synthetase long chain family member 3 [Source:HGNC Symbol;Acc:HGNC:3570]	TRUE
LEPROT	352.762	130.497	1.43513	3.57505e-06	9.20376e-05	NM_001198681.1	7	3	1	4	4088	leptin receptor overlapping transcript [Source:HGNC Symbol;Acc:HGNC:29477]	TRUE
DESI2	302.885	103.229	1.55333	3.71255e-06	9.51018e-05	NM_001297746.1	11	0	0	2	3245	desumoylating isopeptidase 2 [Source:HGNC Symbol;Acc:HGNC:24264]	TRUE
SSR1	1117.08	646.643	0.788839	3.72157e-06	9.51018e-05	NM_001292008.1	9	7	1	11	8721	signal sequence receptor subunit 1 [Source:HGNC Symbol;Acc:HGNC:11323]	TRUE
PPP2R1B	449.063	192.824	1.21983	3.76429e-06	9.59569e-05	NM_001177562.1	7	5	0	3	3715	protein phosphatase 2 scaffold subunit Abeta [Source:HGNC Symbol;Acc:HGNC:9303]	TRUE
CRKL	562.489	262.942	1.09739	3.94073e-06	9.97197e-05	NM_005207.3	6	0	0	2	3904	CRK like proto-oncogene, adaptor protein [Source:HGNC Symbol;Acc:HGNC:2363]	TRUE
SOCS5	235.344	66.2225	1.82993	4.16213e-06	0.000104557	NM_014011.4	6	4	1	7	2647	suppressor of cytokine signaling 5 [Source:HGNC Symbol;Acc:HGNC:16852]	TRUE
MCMBP	398.053	159.713	1.31786	4.24289e-06	0.000106072	NM_001256378.1	9	3	1	5	2070	minichromosome maintenance complex binding protein [Source:HGNC Symbol;Acc:HGNC:25782]	TRUE
RBM27	246.95	74.0133	1.73875	4.35314e-06	0.000108048	NM_018989.1	8	5	1	8	3193	RNA binding motif protein 27 [Source:HGNC Symbol;Acc:HGNC:29243]	TRUE
CNOT6	463.867	200.615	1.20967	4.88006e-06	0.000119412	NM_001303241.1	8	7	0	9	4205	CCR4-NOT transcription complex subunit 6 [Source:HGNC Symbol;Acc:HGNC:14099]	TRUE
PSMD11	661.932	335.008	0.98265	5.03666e-06	0.000122665	NM_001270482.1	7	4	0	5	2688	proteasome 26S subunit, non-ATPase 11 [Source:HGNC Symbol;Acc:HGNC:9556]	TRUE
SFT2D1	141.96	23.3726	2.60265	5.03632e-06	0.000122665	NM_145169.2	1	2	0	5	489	SFT2 domain containing 1 [Source:HGNC Symbol;Acc:HGNC:21102]	TRUE
C5orf22	469.359	206.458	1.18518	5.46485e-06	0.000131245	NM_018356.2	7	1	0	3	2156	chromosome 5 open reading frame 22 [Source:HGNC Symbol;Acc:HGNC:25639]	TRUE
ELK1	478.786	216.197	1.14711	5.5083e-06	0.000131983	NM_001257168.1	1	2	1	0	1430	ELK1, ETS transcription factor [Source:HGNC Symbol;Acc:HGNC:3321]	TRUE
ANKRD33B	673.397	344.746	0.966049	5.63918e-06	0.000134498	NM_001164440.1	5	4	0	8	7703	ankyrin repeat domain 33B [Source:HGNC Symbol;Acc:HGNC:35240]	TRUE
NEMP1	328.135	122.706	1.41926	5.67515e-06	0.000135045	NM_001130963.1	10	2	0	8	4236	nuclear envelope integral membrane protein 1 [Source:HGNC Symbol;Acc:HGNC:29001]	TRUE
IPMK	280.834	95.4382	1.55727	5.77788e-06	0.00013624	NM_152230.4	22	5	0	14	4559	inositol polyphosphate multikinase [Source:HGNC Symbol;Acc:HGNC:20739]	TRUE
SLC30A6	258.527	77.9088	1.73116	6.01326e-06	0.00014083	NM_001193513.1	13	1	1	3	3399	solute carrier family 30 member 6 [Source:HGNC Symbol;Acc:HGNC:19305]	TRUE
SLC16A6	847.342	455.766	0.894965	6.17619e-06	0.00014322	NM_001174166.1	4	4	0	9	2070	solute carrier family 16 member 6 [Source:HGNC Symbol;Acc:HGNC:10927]	TRUE
SNAP23	274.861	91.5428	1.58653	6.18435e-06	0.00014322	NM_003825.3	3	2	1	1	1583	synaptosome associated protein 23 [Source:HGNC Symbol;Acc:HGNC:11131]	TRUE
SOAT1	444.109	194.772	1.18933	6.6718e-06	0.000152803	NM_001252511.1	8	3	0	14	5039	sterol O-acyltransferase 1 [Source:HGNC Symbol;Acc:HGNC:11177]	TRUE
PIGA	210.123	56.4839	1.89582	6.81914e-06	0.000155491	NM_002641.3	4	2	0	2	2055	phosphatidylinositol glycan anchor biosynthesis class A [Source:HGNC Symbol;Acc:HGNC:8957]	TRUE
RC3H2	514.592	225.935	1.18809	6.88531e-06	0.000156313	NM_001100588.1	1	0	0	0	174	ring finger and CCCH-type domains 2 [Source:HGNC Symbol;Acc:HGNC:21461]	TRUE
TM9SF2	305.405	111.02	1.45982	6.87749e-06	0.000156313	NM_004800.2	5	2	3	6	1290	transmembrane 9 superfamily member 2 [Source:HGNC Symbol;Acc:HGNC:11865]	TRUE
MYCBP	164.294	35.0589	2.2287	7.20721e-06	0.000163012	NM_012333.4	4	1	1	4	2180	MYC binding protein [Source:HGNC Symbol;Acc:HGNC:7554]	TRUE
POLR2M	233.023	70.1179	1.73291	7.46975e-06	0.000168226	NM_001018102.2	6	3	1	5	2878	RNA polymerase II subunit M [Source:HGNC Symbol;Acc:HGNC:14862]	TRUE
SKAP2	254.111	77.9088	1.70625	7.4749e-06	0.000168226	NM_001303468.1	6	3	0	4	2604	src kinase associated phosphoprotein 2 [Source:HGNC Symbol;Acc:HGNC:15687]	TRUE
TM2D2	147.338	27.2681	2.43415	7.64224e-06	0.00017162	NM_001024380.1	2	2	0	10	2524	TM2 domain containing 2 [Source:HGNC Symbol;Acc:HGNC:24127]	TRUE
MBTPS2	297.79	107.125	1.47518	7.77193e-06	0.000174155	NM_015884.3	6	1	2	4	2768	membrane bound transcription factor peptidase, site 2 [Source:HGNC Symbol;Acc:HGNC:15455]	TRUE
WDR82	585.758	290.21	1.01328	7.88637e-06	0.000176339	NM_025222.3	3	3	1	0	3068	WD repeat domain 82 [Source:HGNC Symbol;Acc:HGNC:28826]	TRUE
YIPF4	238.713	74.0133	1.68969	8.46289e-06	0.000187612	NM_032312.3	3	1	1	4	963	Yip1 domain family member 4 [Source:HGNC Symbol;Acc:HGNC:28145]	TRUE
RBMS1	364.057	148.027	1.29837	8.74937e-06	0.000193549	NM_002897.4	9	3	0	5	2621	RNA binding motif single stranded interacting protein 1 [Source:HGNC Symbol;Acc:HGNC:9907]	TRUE
PPP4R2	275.087	91.5428	1.58793	8.83563e-06	0.000195042	NM_001318025.1	9	4	0	11	3479	protein phosphatase 4 regulatory subunit 2 [Source:HGNC Symbol;Acc:HGNC:18296]	TRUE
LPGAT1	443.542	188.929	1.23176	8.99237e-06	0.000197243	NM_001320808.1	12	6	1	14	6442	lysophosphatidylglycerol acyltransferase 1 [Source:HGNC Symbol;Acc:HGNC:28985]	TRUE
SLC33A1	231.183	70.1179	1.72152	9.28792e-06	0.000202017	NM_004733.3	7	3	0	5	1699	solute carrier family 33 member 1 [Source:HGNC Symbol;Acc:HGNC:95]	TRUE
RMND5A	645.994	321.374	1.00769	9.37222e-06	0.000203424	NM_022780.3	5	3	0	7	4630	required for meiotic nuclear division 5 homolog A [Source:HGNC Symbol;Acc:HGNC:25850]	TRUE
MAD2L1	271.181	89.5951	1.59833	9.41451e-06	0.000203915	NM_002358.3	3	2	0	1	696	mitotic arrest deficient 2 like 1 [Source:HGNC Symbol;Acc:HGNC:6763]	TRUE
CCNG2	166.502	37.0067	2.17016	1.02143e-05	0.000219644	NM_004354.2	11	5	1	6	4136	cyclin G2 [Source:HGNC Symbol;Acc:HGNC:1593]	TRUE
GFPT1	646.985	331.112	0.966667	1.02253e-05	0.000219644	NM_001244710.1	11	10	0	17	6420	glutamine--fructose-6-phosphate transaminase 1 [Source:HGNC Symbol;Acc:HGNC:4241]	TRUE
CBX5	1328.76	806.356	0.720836	1.0267e-05	0.000220083	NM_001127321.1	12	9	0	16	10809	chromobox 5 [Source:HGNC Symbol;Acc:HGNC:1555]	TRUE
PPTC7	326.209	116.863	1.48169	1.0727e-05	0.000228527	NM_139283.1	6	0	0	3	2605	PTC7 protein phosphatase homolog [Source:HGNC Symbol;Acc:HGNC:30695]	TRUE
REEP3	289.864	105.177	1.46265	1.10619e-05	0.000234698	NM_001001330.2	13	8	0	9	4254	receptor accessory protein 3 [Source:HGNC Symbol;Acc:HGNC:23711]	TRUE
FAM199X	411.98	175.295	1.23322	1.11223e-05	0.000235499	NM_207318.3	13	10	2	14	6124	family with sequence similarity 199, X-linked [Source:HGNC Symbol;Acc:HGNC:25195]	TRUE
BMPR1A	213.124	62.327	1.7737	1.1406e-05	0.000241013	NM_004329.2	3	1	0	2	1469	bone morphogenetic protein receptor type 1A [Source:HGNC Symbol;Acc:HGNC:1076]	TRUE
SLC4A7	313.783	114.915	1.44974	1.14848e-05	0.000241694	NM_001258379.1	14	5	1	13	4043	solute carrier family 4 member 7 [Source:HGNC Symbol;Acc:HGNC:11033]	TRUE
PRDX3	387.24	163.608	1.24322	1.15246e-05	0.00024204	NM_001302272.1	2	2	0	3	789	peroxiredoxin 3 [Source:HGNC Symbol;Acc:HGNC:9354]	TRUE
FAM49B	350.611	140.236	1.32236	1.21275e-05	0.000253165	NM_001256763.1	6	6	1	4	2549	family with sequence similarity 49 member B [Source:HGNC Symbol;Acc:HGNC:25216]	TRUE
RAB31	696.777	362.276	0.943958	1.21594e-05	0.00025332	NM_006868.3	4	1	1	5	3231	RAB31, member RAS oncogene family [Source:HGNC Symbol;Acc:HGNC:9771]	TRUE
DERL2	194.328	52.5884	1.88591	1.23719e-05	0.000256717	NM_001304779.1	14	5	0	9	3564	derlin 2 [Source:HGNC Symbol;Acc:HGNC:17943]	TRUE
ATP2B1	607.241	299.949	1.01798	1.31135e-05	0.000271562	NM_001001323.1	6	1	1	5	3221	ATPase plasma membrane Ca2+ transporting 1 [Source:HGNC Symbol;Acc:HGNC:814]	TRUE
GTF2A1	544.202	259.047	1.07137	1.33165e-05	0.000273581	NM_001278940.1	19	6	0	14	4771	general transcription factor IIA subunit 1 [Source:HGNC Symbol;Acc:HGNC:4646]	TRUE
YIPF6	408.129	169.452	1.26875	1.38816e-05	0.000283507	NM_001195214.1	13	7	2	10	5286	Yip1 domain family member 6 [Source:HGNC Symbol;Acc:HGNC:28304]	TRUE
HS2ST1	301.47	112.968	1.41637	1.43068e-05	0.00028878	NM_012262.3	19	4	1	10	5302	heparan sulfate 2-O-sulfotransferase 1 [Source:HGNC Symbol;Acc:HGNC:5193]	TRUE
AGPS	471.82	212.301	1.15262	1.47349e-05	0.000296268	NM_003659.3	8	7	1	10	5641	alkylglycerone phosphate synthase [Source:HGNC Symbol;Acc:HGNC:327]	TRUE
B3GNT2	203.471	58.4316	1.80026	1.53854e-05	0.000305791	NM_001319075.1	5	2	0	3	1317	UDP-GlcNAc:betaGal beta-1,3-N-acetylglucosaminyltransferase 2 [Source:HGNC Symbol;Acc:HGNC:15629]	TRUE
RAP2A	221.615	66.2225	1.74323	1.5468e-05	0.000306845	NM_021033.6	8	5	0	11	3556	RAP2A, member of RAS oncogene family [Source:HGNC Symbol;Acc:HGNC:9861]	TRUE
BNIP2	521.358	249.308	1.06471	1.56457e-05	0.000309779	NM_001320674.1	13	5	3	6	4923	BCL2 interacting protein 2 [Source:HGNC Symbol;Acc:HGNC:1083]	TRUE
BIRC5	533.899	259.047	1.04368	1.57819e-05	0.000310697	NM_001012271.1	1	2	0	4	2081	baculoviral IAP repeat containing 5 [Source:HGNC Symbol;Acc:HGNC:593]	TRUE
CXADR	322.926	124.654	1.3737	1.5737e-05	0.000310697	NM_001207065.1	15	2	0	9	4624	CXADR, Ig-like cell adhesion molecule [Source:HGNC Symbol;Acc:HGNC:2559]	TRUE
CELF1	1040.99	621.322	0.744517	1.60062e-05	0.000313922	NM_001172640.1	8	4	0	7	6205	CUGBP Elav-like family member 1 [Source:HGNC Symbol;Acc:HGNC:2549]	TRUE
MEST	354.007	144.131	1.29679	1.6543e-05	0.000322619	NM_001253900.1	1	1	0	3	1241	mesoderm specific transcript [Source:HGNC Symbol;Acc:HGNC:7028]	TRUE
MAGT1	445.015	204.511	1.12182	1.66322e-05	0.000323752	NM_032121.5	4	2	1	2	2856	magnesium transporter 1 [Source:HGNC Symbol;Acc:HGNC:28880]	TRUE
VHL	426.135	192.824	1.14411	1.6971e-05	0.000329728	NM_000551.3	7	2	1	4	3705	von Hippel-Lindau tumor suppressor [Source:HGNC Symbol;Acc:HGNC:12687]	TRUE
NR2F1	452.743	210.354	1.10592	1.71416e-05	0.000331799	NM_005654.5	1	1	0	3	769	nuclear receptor subfamily 2 group F member 1 [Source:HGNC Symbol;Acc:HGNC:7975]	TRUE
CHSY1	303.423	114.915	1.4011	1.73499e-05	0.000334581	NM_014918.4	5	3	1	4	1665	chondroitin sulfate synthase 1 [Source:HGNC Symbol;Acc:HGNC:17198]	TRUE
MINPP1	159.794	37.0067	2.11025	1.76515e-05	0.000339138	NM_001178117.1	4	2	1	3	1276	multiple inositol-polyphosphate phosphatase 1 [Source:HGNC Symbol;Acc:HGNC:7102]	TRUE
PPP1CC	624.878	325.269	0.942106	1.77513e-05	0.000340425	NM_002710.3	6	1	0	3	1268	protein phosphatase 1 catalytic subunit gamma [Source:HGNC Symbol;Acc:HGNC:9283]	TRUE
TMEM87A	131.119	23.3726	2.48792	1.78778e-05	0.000342218	NM_001110503.2	12	1	0	0	2056	transmembrane protein 87A [Source:HGNC Symbol;Acc:HGNC:24522]	TRUE
SRF	370.172	157.765	1.2303	1.84699e-05	0.000352253	NM_001292001.1	4	1	0	2	2316	serum response factor [Source:HGNC Symbol;Acc:HGNC:11291]	TRUE
C5orf15	326.918	130.497	1.32515	1.90065e-05	0.00036182	NM_020199.2	7	1	1	6	1352	chromosome 5 open reading frame 15 [Source:HGNC Symbol;Acc:HGNC:20656]	TRUE
LMAN1	794.238	440.185	0.851727	1.92836e-05	0.000366423	NM_005570.3	15	2	0	8	3270	lectin, mannose binding 1 [Source:HGNC Symbol;Acc:HGNC:6631]	TRUE
NNT	530.218	255.151	1.05566	1.94212e-05	0.000368364	NM_012343.3	7	1	0	3	1162	nicotinamide nucleotide transhydrogenase [Source:HGNC Symbol;Acc:HGNC:7863]	TRUE
AGPAT5	277.436	97.386	1.51097	1.95661e-05	0.000370434	NM_018361.3	6	3	1	11	4115	1-acylglycerol-3-phosphate O-acyltransferase 5 [Source:HGNC Symbol;Acc:HGNC:20886]	TRUE
CRY1	151.527	33.1112	2.19453	1.97101e-05	0.000371308	NM_004075.4	1	1	2	1	638	cryptochrome circadian regulator 1 [Source:HGNC Symbol;Acc:HGNC:2384]	TRUE
GLS	350.922	144.131	1.28413	1.97196e-05	0.000371308	NM_014905.4	2	3	0	4	2566	glutaminase [Source:HGNC Symbol;Acc:HGNC:4331]	TRUE
RBM7	167.691	40.9021	2.03594	1.97018e-05	0.000371308	NM_001286045.1	11	3	0	4	2803	RNA binding motif protein 7 [Source:HGNC Symbol;Acc:HGNC:9904]	TRUE
ADIPOR2	467.604	220.092	1.08742	2.03942e-05	0.000381242	NM_024551.2	2	2	1	5	2607	adiponectin receptor 2 [Source:HGNC Symbol;Acc:HGNC:24041]	TRUE
KLHDC10	350.554	144.131	1.28262	2.04637e-05	0.000381815	NM_014997.3	6	4	1	5	4974	kelch domain containing 10 [Source:HGNC Symbol;Acc:HGNC:22194]	TRUE
CACUL1	397.402	173.347	1.19731	2.109e-05	0.000391429	NM_153810.4	7	3	0	8	5146	CDK2 associated cullin domain 1 [Source:HGNC Symbol;Acc:HGNC:23727]	TRUE
ATL2	211	62.327	1.75992	2.20949e-05	0.000406935	NM_022374.3	12	5	2	9	2526	atlastin GTPase 2 [Source:HGNC Symbol;Acc:HGNC:24047]	TRUE
CTSL	391.94	173.347	1.17691	2.21216e-05	0.000406935	NM_001257971.1	1	0	0	2	362	cathepsin L [Source:HGNC Symbol;Acc:HGNC:2537]	TRUE
PPP6C	486.739	229.831	1.08297	2.21108e-05	0.000406935	NM_001123355.1	9	9	0	9	3100	protein phosphatase 6 catalytic subunit [Source:HGNC Symbol;Acc:HGNC:9323]	TRUE
PSAT1	298.045	114.915	1.37501	2.20612e-05	0.000406935	NM_021154.4	3	0	0	3	1007	phosphoserine aminotransferase 1 [Source:HGNC Symbol;Acc:HGNC:19129]	TRUE
DNAJC3	373.342	161.661	1.20769	2.35948e-05	0.000433267	NM_006260.4	5	1	0	10	3959	DnaJ heat shock protein family (Hsp40) member C3 [Source:HGNC Symbol;Acc:HGNC:9439]	TRUE
OPN3	310.274	122.706	1.33845	2.36688e-05	0.000433858	NM_014322.2	5	3	0	3	1278	opsin 3 [Source:HGNC Symbol;Acc:HGNC:14007]	TRUE
GK5	318.906	124.654	1.35569	2.40215e-05	0.000439547	NM_001039547.2	16	11	1	18	8095	glycerol kinase 5 [Source:HGNC Symbol;Acc:HGNC:28635]	TRUE
ALG8	246.186	81.8042	1.59009	2.43476e-05	0.000444729	NM_001007027.2	1	0	0	1	274	ALG8, alpha-1,3-glucosyltransferase [Source:HGNC Symbol;Acc:HGNC:23161]	TRUE
CCNT1	526.171	260.994	1.01175	2.45794e-05	0.000446605	NM_001277842.1	11	7	0	4	6037	cyclin T1 [Source:HGNC Symbol;Acc:HGNC:1599]	TRUE
RRN3	195.29	56.4839	1.79001	2.49078e-05	0.000451781	NM_001301064.1	4	0	1	2	1722	RRN3 homolog, RNA polymerase I transcription factor [Source:HGNC Symbol;Acc:HGNC:30346]	TRUE
SPIN1	568.858	288.262	0.98099	2.54578e-05	0.000460147	NM_006717.2	12	0	0	2	3431	spindlin 1 [Source:HGNC Symbol;Acc:HGNC:11243]	TRUE
SMAD5	388.315	165.556	1.23046	2.70135e-05	0.00048405	NM_001001419.2	15	8	0	5	5254	SMAD family member 5 [Source:HGNC Symbol;Acc:HGNC:6771]	TRUE
SYPL1	350.866	148.027	1.24532	2.72187e-05	0.000486887	NM_006754.3	3	1	0	3	1437	synaptophysin like 1 [Source:HGNC Symbol;Acc:HGNC:11507]	TRUE
EI24	507.092	249.308	1.02456	2.74488e-05	0.000489416	NM_001290135.1	0	1	0	2	1006	EI24, autophagy associated transmembrane protein [Source:HGNC Symbol;Acc:HGNC:13276]	TRUE
ADAM9	437.853	204.511	1.09845	2.7571e-05	0.000489813	NM_003816.2	1	5	1	9	1561	ADAM metallopeptidase domain 9 [Source:HGNC Symbol;Acc:HGNC:216]	TRUE
TSC22D1	603.506	313.583	0.944802	2.80743e-05	0.000497898	NM_001243797.1	4	2	0	7	2483	TSC22 domain family member 1 [Source:HGNC Symbol;Acc:HGNC:16826]	TRUE
APH1A	409.916	186.981	1.13227	2.92839e-05	0.000517619	NM_001243771.1	2	0	0	1	1123	aph-1 homolog A, gamma-secretase subunit [Source:HGNC Symbol;Acc:HGNC:29509]	TRUE
TMEM41B	275.485	103.229	1.41598	2.93502e-05	0.000517872	NM_015012.3	9	1	1	6	2770	transmembrane protein 41B [Source:HGNC Symbol;Acc:HGNC:28948]	TRUE
ARL4D	217.88	70.1179	1.63551	2.9914e-05	0.000525141	NM_001661.3	3	0	0	1	798	ADP ribosylation factor like GTPase 4D [Source:HGNC Symbol;Acc:HGNC:656]	TRUE
DEGS1	211.51	66.2225	1.67564	2.98742e-05	0.000525141	NM_001321541.1	1	0	0	7	1133	delta 4-desaturase, sphingolipid 1 [Source:HGNC Symbol;Acc:HGNC:13709]	TRUE
DPY19L4	185.297	50.6407	1.8721	3.03326e-05	0.000529799	NM_181787.2	7	10	1	12	3938	dpy-19 like 4 [Source:HGNC Symbol;Acc:HGNC:27829]	TRUE
TMEM47	399.101	179.19	1.15554	3.02871e-05	0.000529799	NM_031442.3	4	3	0	7	3249	transmembrane protein 47 [Source:HGNC Symbol;Acc:HGNC:18515]	TRUE
RPRD1A	307.471	120.759	1.34874	3.07243e-05	0.000535739	NM_001303411.1	8	2	0	5	3327	regulation of nuclear pre-mRNA domain containing 1A [Source:HGNC Symbol;Acc:HGNC:25560]	TRUE
C4orf46	208.509	64.2747	1.69821	3.1066e-05	0.000540788	NM_001008393.3	7	3	1	5	2938	chromosome 4 open reading frame 46 [Source:HGNC Symbol;Acc:HGNC:27320]	TRUE
C3orf52	118.606	19.4772	2.60683	3.28224e-05	0.000568501	NM_024616.2	2	0	1	1	1551	chromosome 3 open reading frame 52 [Source:HGNC Symbol;Acc:HGNC:26255]	TRUE
SACM1L	206.753	60.3793	1.77658	3.39529e-05	0.000587102	NM_001319072.1	3	2	2	4	1756	SAC1 like phosphatidylinositide phosphatase [Source:HGNC Symbol;Acc:HGNC:17059]	TRUE
ARPP19	730.293	403.178	0.857348	3.45438e-05	0.000595335	NM_001306191.1	10	10	2	14	4889	cAMP regulated phosphoprotein 19 [Source:HGNC Symbol;Acc:HGNC:16967]	TRUE
RNF145	335.014	140.236	1.25662	3.47116e-05	0.000597235	NM_001199380.1	3	0	0	2	1261	ring finger protein 145 [Source:HGNC Symbol;Acc:HGNC:20853]	TRUE
RAD1	444.336	210.354	1.07908	3.48906e-05	0.000599321	NM_002853.3	4	4	1	10	3505	RAD1 checkpoint DNA exonuclease [Source:HGNC Symbol;Acc:HGNC:9806]	TRUE
DCAF7	547.26	280.472	0.964539	3.499e-05	0.000600035	NM_005828.4	3	4	0	7	5107	DDB1 and CUL4 associated factor 7 [Source:HGNC Symbol;Acc:HGNC:30915]	TRUE
MFSD1	183.798	52.5884	1.8055	3.59866e-05	0.000614081	NM_001167903.1	2	1	0	2	737	major facilitator superfamily domain containing 1 [Source:HGNC Symbol;Acc:HGNC:25874]	TRUE
RASSF8	558.949	276.576	1.01555	3.5974e-05	0.000614081	NM_001164746.1	13	6	0	11	4056	Ras association domain family member 8 [Source:HGNC Symbol;Acc:HGNC:13232]	TRUE
MAFK	654.066	350.589	0.899346	3.6942e-05	0.000627689	NM_002360.3	2	0	0	1	2668	MAF bZIP transcription factor K [Source:HGNC Symbol;Acc:HGNC:6782]	TRUE
ZCCHC3	161.436	40.9021	1.98041	3.69011e-05	0.000627689	NM_033089.6	4	0	1	1	1523	zinc finger CCHC-type containing 3 [Source:HGNC Symbol;Acc:HGNC:16230]	TRUE
ZFP36L2	498.374	247.36	1.01083	3.74447e-05	0.000634786	NM_006887.4	6	0	0	1	1917	ZFP36 ring finger protein like 2 [Source:HGNC Symbol;Acc:HGNC:1108]	TRUE
SAMD8	363.123	159.713	1.18513	3.94678e-05	0.000660449	NM_144660.2	15	8	1	10	5869	sterile alpha motif domain containing 8 [Source:HGNC Symbol;Acc:HGNC:26320]	TRUE
SPTSSA	223.059	74.0133	1.59192	3.94143e-05	0.000660449	NM_138288.3	6	1	1	5	2263	serine palmitoyltransferase small subunit A [Source:HGNC Symbol;Acc:HGNC:20361]	TRUE
KLHL15	272.314	103.229	1.39964	3.96127e-05	0.000661806	NM_030624.2	13	6	0	4	4205	kelch like family member 15 [Source:HGNC Symbol;Acc:HGNC:29347]	TRUE
ABHD13	116.257	19.4772	2.57784	4.07904e-05	0.000676039	NM_032859.2	11	7	1	13	4023	abhydrolase domain containing 13 [Source:HGNC Symbol;Acc:HGNC:20293]	TRUE
HMGCS1	468.453	227.883	1.03991	4.46292e-05	0.000734965	NM_001098272.2	6	3	0	8	3661	3-hydroxy-3-methylglutaryl-CoA synthase 1 [Source:HGNC Symbol;Acc:HGNC:5007]	TRUE
GJC1	326.294	134.393	1.28021	4.67487e-05	0.000762607	NM_001080383.1	13	2	2	12	6179	gap junction protein gamma 1 [Source:HGNC Symbol;Acc:HGNC:4280]	TRUE
PLK2	302.885	122.706	1.30383	4.70477e-05	0.00076619	NM_001252226.1	2	1	0	2	601	polo like kinase 2 [Source:HGNC Symbol;Acc:HGNC:19699]	TRUE
E2F3	276.503	107.125	1.36824	4.87093e-05	0.000789623	NM_001243076.2	5	3	2	6	3284	E2F transcription factor 3 [Source:HGNC Symbol;Acc:HGNC:3115]	TRUE
PCSK9	546.866	282.419	0.953088	4.88906e-05	0.000790093	NM_174936.3	2	0	0	1	1269	proprotein convertase subtilisin/kexin type 9 [Source:HGNC Symbol;Acc:HGNC:20001]	TRUE
UBTD2	269.369	101.281	1.41167	4.88392e-05	0.000790093	NM_152277.2	8	1	1	3	2184	ubiquitin domain containing 2 [Source:HGNC Symbol;Acc:HGNC:24463]	TRUE
PDE4D	848.305	496.668	0.772496	4.92009e-05	0.000792614	NM_001104631.1	19	3	0	16	5626	phosphodiesterase 4D [Source:HGNC Symbol;Acc:HGNC:8783]	TRUE
SPRED1	201.291	62.327	1.69188	4.92758e-05	0.000792614	NM_152594.2	20	5	4	13	5585	sprouty related EVH1 domain containing 1 [Source:HGNC Symbol;Acc:HGNC:20249]	TRUE
CD47	202.395	64.2747	1.65512	4.99537e-05	0.00080047	NM_001777.3	17	3	2	10	4194	CD47 molecule [Source:HGNC Symbol;Acc:HGNC:1682]	TRUE
MSL1	305.263	122.706	1.3153	4.98709e-05	0.00080047	NM_001012241.1	4	2	2	4	2420	male specific lethal 1 homolog [Source:HGNC Symbol;Acc:HGNC:27905]	TRUE
SLC31A1	260.764	97.386	1.42131	5.1118e-05	0.000814726	NM_001859.3	1	3	0	3	4019	solute carrier family 31 member 1 [Source:HGNC Symbol;Acc:HGNC:11016]	TRUE
NFKBIA	255.923	93.4905	1.4533	5.14321e-05	0.000818417	NM_020529.2	3	0	0	1	503	NFKB inhibitor alpha [Source:HGNC Symbol;Acc:HGNC:7797]	TRUE
DVL2	343.054	149.974	1.19371	5.36327e-05	0.000846939	NM_004422.2	3	0	0	1	523	dishevelled segment polarity protein 2 [Source:HGNC Symbol;Acc:HGNC:3086]	TRUE
WEE1	408.612	190.876	1.09837	5.39877e-05	0.000849957	NM_001143976.1	5	3	1	3	1165	WEE1 G2 checkpoint kinase [Source:HGNC Symbol;Acc:HGNC:12761]	TRUE
RNF182	637.475	348.642	0.870809	5.57357e-05	0.000873501	NM_001165032.1	3	1	1	2	2146	ring finger protein 182 [Source:HGNC Symbol;Acc:HGNC:28522]	TRUE
FAM83D	333.825	144.131	1.21187	5.62236e-05	0.000879819	NM_030919.2	2	1	1	1	540	family with sequence similarity 83 member D [Source:HGNC Symbol;Acc:HGNC:16122]	TRUE
CPNE3	366.803	165.556	1.14778	5.63543e-05	0.000880537	NM_003909.4	12	4	0	3	3088	copine 3 [Source:HGNC Symbol;Acc:HGNC:2316]	TRUE
IFRD1	394.966	173.347	1.18871	5.70665e-05	0.000890323	NM_001007245.2	6	1	0	7	1684	interferon related developmental regulator 1 [Source:HGNC Symbol;Acc:HGNC:5456]	TRUE
COMMD2	276.956	109.072	1.34456	5.92237e-05	0.000918455	NM_016094.3	13	3	2	8	3051	COMM domain containing 2 [Source:HGNC Symbol;Acc:HGNC:24993]	TRUE
NUDT15	139.525	31.1635	2.16328	6.07979e-05	0.000937264	NM_018283.3	6	1	0	3	1429	nudix hydrolase 15 [Source:HGNC Symbol;Acc:HGNC:23063]	TRUE
CMTM4	210.038	70.1179	1.58291	6.14058e-05	0.000943829	NM_181521.2	8	4	0	6	7308	CKLF like MARVEL transmembrane domain containing 4 [Source:HGNC Symbol;Acc:HGNC:19175]	TRUE
DRAM1	254.82	95.4382	1.41717	6.24021e-05	0.000957725	NM_018370.2	5	0	0	9	2363	DNA damage regulated autophagy modulator 1 [Source:HGNC Symbol;Acc:HGNC:25645]	TRUE
SLC25A24	364.481	161.661	1.1733	6.28741e-05	0.000963543	NM_013386.4	10	2	0	1	1931	solute carrier family 25 member 24 [Source:HGNC Symbol;Acc:HGNC:20662]	TRUE
KRR1	339.202	144.131	1.23529	6.33451e-05	0.000969329	NM_007043.6	5	2	1	8	2170	KRR1, small subunit processome component homolog [Source:HGNC Symbol;Acc:HGNC:5176]	TRUE
FAM107B	576.924	296.053	0.963023	6.39036e-05	0.000976435	NM_001282695.1	3	4	2	3	2633	family with sequence similarity 107 member B [Source:HGNC Symbol;Acc:HGNC:23726]	TRUE
TSPAN13	155.689	40.9021	1.92852	6.41968e-05	0.000978035	NM_014399.3	2	2	0	3	1045	tetraspanin 13 [Source:HGNC Symbol;Acc:HGNC:21643]	TRUE
POFUT1	529.427	276.576	0.93679	6.43528e-05	0.000978973	NM_015352.1	4	1	1	4	4003	protein O-fucosyltransferase 1 [Source:HGNC Symbol;Acc:HGNC:14988]	TRUE
ELMSAN1	660.262	366.171	0.850733	6.47395e-05	0.000983414	NM_001043318.2	8	0	0	5	4179	ELM2 and Myb/SANT domain containing 1 [Source:HGNC Symbol;Acc:HGNC:19853]	TRUE
LMNB2	707.96	403.178	0.812252	6.53097e-05	0.000990626	NM_032737.3	4	0	0	1	2746	lamin B2 [Source:HGNC Symbol;Acc:HGNC:6638]	TRUE
NFYB	153.141	38.9544	1.97548	6.54349e-05	0.000991076	NM_006166.3	8	4	0	4	2657	nuclear transcription factor Y subunit beta [Source:HGNC Symbol;Acc:HGNC:7805]	TRUE
CDC42SE2	297.536	122.706	1.27798	6.55333e-05	0.00099112	NM_001038702.1	6	4	0	8	2790	CDC42 small effector 2 [Source:HGNC Symbol;Acc:HGNC:18547]	TRUE
PLEKHF2	136.214	31.1635	2.1281	6.57462e-05	0.000992892	NM_024613.3	4	5	0	4	1891	pleckstrin homology and FYVE domain containing 2 [Source:HGNC Symbol;Acc:HGNC:20757]	TRUE
CEBPB	550.374	290.21	0.923496	6.62224e-05	0.00099863	NM_001285878.1	3	0	0	1	619	CCAAT enhancer binding protein beta [Source:HGNC Symbol;Acc:HGNC:1834]	TRUE
CPD	358.083	157.765	1.18296	6.63579e-05	0.000998991	NM_001199775.1	11	3	1	11	4843	carboxypeptidase D [Source:HGNC Symbol;Acc:HGNC:2301]	TRUE
TBL1XR1	819.714	469.4	0.80468	6.66289e-05	0.000998991	NM_001321193.1	20	11	1	24	6143	transducin beta like 1 X-linked receptor 1 [Source:HGNC Symbol;Acc:HGNC:29529]	TRUE
ZIC2	226.485	79.8565	1.50413	6.65672e-05	0.000998991	NM_007129.3	4	0	1	6	1083	Zic family member 2 [Source:HGNC Symbol;Acc:HGNC:12873]	TRUE
MPZL2	107.312	17.5295	2.61407	6.72785e-05	0.00100724	NM_005797.3	9	1	1	5	1830	myelin protein zero like 2 [Source:HGNC Symbol;Acc:HGNC:3496]	TRUE
SLC18B1	94.8852	11.6863	3.02157	6.80278e-05	0.00101699	NM_052831.2	3	2	0	2	902	solute carrier family 18 member B1 [Source:HGNC Symbol;Acc:HGNC:21573]	TRUE
NUDT21	491.72	243.465	1.01459	6.88448e-05	0.00102575	NM_007006.2	12	1	0	7	3576	nudix hydrolase 21 [Source:HGNC Symbol;Acc:HGNC:13870]	TRUE
PKN2	452.289	220.092	1.03952	6.89108e-05	0.00102575	NM_001320707.1	16	1	1	10	2807	protein kinase N2 [Source:HGNC Symbol;Acc:HGNC:9406]	TRUE
VOPP1	327.683	142.184	1.20446	6.87218e-05	0.00102575	NM_001284282.1	2	0	0	3	2247	VOPP1, WBP1/VOPP1 family member [Source:HGNC Symbol;Acc:HGNC:34518]	TRUE
FEM1B	317.887	130.497	1.28509	6.94643e-05	0.00103152	NM_015322.4	12	3	0	7	4623	fem-1 homolog B [Source:HGNC Symbol;Acc:HGNC:3649]	TRUE
SOCS3	238.827	87.6474	1.44617	6.94973e-05	0.00103152	NM_003955.4	3	0	0	1	1641	suppressor of cytokine signaling 3 [Source:HGNC Symbol;Acc:HGNC:19391]	TRUE
VPS26A	435.645	212.301	1.03725	6.98008e-05	0.00103455	NM_001035260.2	6	4	1	9	3232	VPS26, retromer complex component A [Source:HGNC Symbol;Acc:HGNC:12711]	TRUE
LMBR1	381.38	175.295	1.12176	6.99153e-05	0.00103477	NM_022458.3	2	6	2	6	3202	limb development membrane protein 1 [Source:HGNC Symbol;Acc:HGNC:13243]	TRUE
SPCS2	225.494	79.8565	1.49754	7.01734e-05	0.00103563	NM_014752.2	7	2	2	3	1988	signal peptidase complex subunit 2 [Source:HGNC Symbol;Acc:HGNC:28962]	TRUE
CDK1	454.696	223.988	1.02179	7.25596e-05	0.00106564	NM_001170406.1	7	0	2	1	1270	cyclin dependent kinase 1 [Source:HGNC Symbol;Acc:HGNC:1722]	TRUE
NUP93	296.969	122.706	1.27534	7.24741e-05	0.00106564	NM_001242795.1	2	0	0	2	341	nucleoporin 93 [Source:HGNC Symbol;Acc:HGNC:28958]	TRUE
ACTR1B	258.245	99.3337	1.37858	7.37492e-05	0.00108072	NM_005735.3	0	0	0	0	919	ARP1 actin related protein 1 homolog B [Source:HGNC Symbol;Acc:HGNC:168]	TRUE
RRM2B	213.349	70.1179	1.60603	7.50115e-05	0.00109705	NM_001172477.1	7	2	1	12	3632	ribonucleotide reductase regulatory TP53 inducible subunit M2B [Source:HGNC Symbol;Acc:HGNC:17296]	TRUE
ZBTB34	180.231	54.5361	1.72479	7.52865e-05	0.00109705	NM_001099270.1	11	5	3	5	4964	zinc finger and BTB domain containing 34 [Source:HGNC Symbol;Acc:HGNC:31446]	TRUE
INSIG2	190.562	58.4316	1.70608	7.83222e-05	0.00113332	NM_001321329.1	2	3	1	6	1709	insulin induced gene 2 [Source:HGNC Symbol;Acc:HGNC:20452]	TRUE
CRK	352.82	159.713	1.14349	7.90272e-05	0.00114034	NM_005206.4	0	2	0	1	2290	CRK proto-oncogene, adaptor protein [Source:HGNC Symbol;Acc:HGNC:2362]	TRUE
MTA2	760.327	442.132	0.78231	7.9972e-05	0.00115237	NM_004739.3	1	0	0	2	672	metastasis associated 1 family member 2 [Source:HGNC Symbol;Acc:HGNC:7411]	TRUE
MIS18A	127.438	27.2681	2.225	8.02228e-05	0.00115399	NM_018944.2	2	1	0	2	818	MIS18 kinetochore protein A [Source:HGNC Symbol;Acc:HGNC:1286]	TRUE
ARMC1	249.385	93.4905	1.41589	8.07129e-05	0.00115822	NM_001286702.1	4	4	0	9	1938	armadillo repeat containing 1 [Source:HGNC Symbol;Acc:HGNC:17684]	TRUE
TAF13	171.739	50.6407	1.76181	8.24245e-05	0.00117952	NM_005645.3	1	0	0	0	147	TATA-box binding protein associated factor 13 [Source:HGNC Symbol;Acc:HGNC:11546]	TRUE
TNKS2	515.046	266.838	0.949025	8.33219e-05	0.00119072	NM_025235.3	9	6	1	3	2476	tankyrase 2 [Source:HGNC Symbol;Acc:HGNC:15677]	TRUE
ATAD1	278.796	112.968	1.30345	8.37986e-05	0.00119589	NM_001321967.1	11	6	1	8	3175	ATPase family, AAA domain containing 1 [Source:HGNC Symbol;Acc:HGNC:25903]	TRUE
STARD3NL	154.556	40.9021	1.91836	8.42339e-05	0.00120045	NM_032016.3	3	0	0	3	766	STARD3 N-terminal like [Source:HGNC Symbol;Acc:HGNC:19169]	TRUE
POLR1B	303.621	126.602	1.26238	8.47838e-05	0.00120497	NM_001137604.2	5	0	1	2	1424	RNA polymerase I subunit B [Source:HGNC Symbol;Acc:HGNC:20454]	TRUE
SPOP	156.963	42.8498	1.87328	8.58629e-05	0.00121864	NM_001007226.1	4	1	0	3	1494	speckle type BTB/POZ protein [Source:HGNC Symbol;Acc:HGNC:11254]	TRUE
RHOBTB3	343.165	149.974	1.19468	8.65044e-05	0.00122607	NM_014899.3	12	3	0	4	3193	Rho related BTB domain containing 3 [Source:HGNC Symbol;Acc:HGNC:18757]	TRUE
SPIN4	188.978	60.3793	1.64611	8.67984e-05	0.00122856	NM_001012968.2	18	5	0	6	2842	spindlin family member 4 [Source:HGNC Symbol;Acc:HGNC:27040]	TRUE
RFT1	89.6764	9.7386	3.20355	8.69806e-05	0.00122946	NM_052859.3	5	1	0	2	3420	RFT1 homolog [Source:HGNC Symbol;Acc:HGNC:30220]	TRUE
IVNS1ABP	427.634	208.406	1.03727	8.79542e-05	0.00123972	NM_006469.4	9	2	0	7	1647	influenza virus NS1A binding protein [Source:HGNC Symbol;Acc:HGNC:16951]	TRUE
TCEA1	437.683	214.249	1.03093	8.80649e-05	0.00123972	NM_006756.3	5	2	0	5	1550	transcription elongation factor A1 [Source:HGNC Symbol;Acc:HGNC:11612]	TRUE
NR3C1	537.238	274.628	0.968577	8.85181e-05	0.00124441	NM_000176.2	12	7	2	11	3958	nuclear receptor subfamily 3 group C member 1 [Source:HGNC Symbol;Acc:HGNC:7978]	TRUE
ATP2A2	1020.02	638.852	0.675026	9.08e-05	0.00127304	NM_170665.3	8	3	2	7	4623	ATPase sarcoplasmic/endoplasmic reticulum Ca2+ transporting 2 [Source:HGNC Symbol;Acc:HGNC:812]	TRUE
MFHAS1	374.446	175.295	1.09498	9.15017e-05	0.00127942	NM_004225.2	3	1	0	1	1533	malignant fibrous histiocytoma amplified sequence 1 [Source:HGNC Symbol;Acc:HGNC:16982]	TRUE
TMEM263	423.133	204.511	1.0493	9.2228e-05	0.00128784	NM_001319661.1	5	3	0	5	2646	transmembrane protein 263 [Source:HGNC Symbol;Acc:HGNC:28281]	TRUE
RFK	188.327	60.3793	1.64109	9.25389e-05	0.00129044	NM_018339.5	6	1	0	7	1882	riboflavin kinase [Source:HGNC Symbol;Acc:HGNC:30324]	TRUE
TMEM87B	143.403	35.0589	2.0329	9.45292e-05	0.00131337	NM_032824.2	7	2	1	9	3175	transmembrane protein 87B [Source:HGNC Symbol;Acc:HGNC:25913]	TRUE
HOOK3	374.417	175.295	1.09502	9.58326e-05	0.00132609	NM_032410.3	32	15	2	14	12041	hook microtubule tethering protein 3 [Source:HGNC Symbol;Acc:HGNC:23576]	TRUE
PRKCI	429.19	204.511	1.06997	9.68043e-05	0.00133734	NM_002740.5	12	4	0	8	2855	protein kinase C iota [Source:HGNC Symbol;Acc:HGNC:9404]	TRUE
ZFYVE21	166.417	48.693	1.773	9.79842e-05	0.00134826	NM_001198953.1	1	0	1	1	650	zinc finger FYVE-type containing 21 [Source:HGNC Symbol;Acc:HGNC:20760]	TRUE
YOD1	303.45	124.654	1.28414	9.90272e-05	0.00135914	NM_001276320.1	7	6	0	16	5171	YOD1 deubiquitinase [Source:HGNC Symbol;Acc:HGNC:25035]	TRUE
TMEM33	434.146	216.197	1.00584	9.95716e-05	0.00136467	NM_018126.2	10	8	1	7	6608	transmembrane protein 33 [Source:HGNC Symbol;Acc:HGNC:25541]	TRUE
VMA21	558.866	299.949	0.898043	9.97546e-05	0.00136538	NM_001017980.3	13	5	1	7	4306	VMA21, vacuolar ATPase assembly factor [Source:HGNC Symbol;Acc:HGNC:22082]	TRUE
CAAP1	124.438	27.2681	2.19005	0.000100754	0.00137461	NM_001167575.1	8	5	1	11	1616	caspase activity and apoptosis inhibitor 1 [Source:HGNC Symbol;Acc:HGNC:25834]	TRUE
RALGAPB	407.478	188.929	1.10947	0.000101852	0.00138313	NM_001282917.1	2	1	2	12	3894	Ral GTPase activating protein non-catalytic beta subunit [Source:HGNC Symbol;Acc:HGNC:29221]	TRUE
FOXO1	234.666	87.6474	1.42098	0.000102664	0.00139052	NM_002015.3	3	2	2	5	3385	forkhead box O1 [Source:HGNC Symbol;Acc:HGNC:3819]	TRUE
RAB12	191.412	62.327	1.61906	0.0001042	0.00140858	NM_001025300.2	1	1	1	4	1120	RAB12, member RAS oncogene family [Source:HGNC Symbol;Acc:HGNC:31332]	TRUE
TMX1	234.863	87.6474	1.42229	0.000105327	0.00141679	NM_030755.4	9	1	1	10	3136	thioredoxin related transmembrane protein 1 [Source:HGNC Symbol;Acc:HGNC:15487]	TRUE
UBE2B	208.368	72.0656	1.53204	0.000105304	0.00141679	NM_003337.3	6	3	0	1	1755	ubiquitin conjugating enzyme E2 B [Source:HGNC Symbol;Acc:HGNC:12473]	TRUE
UBE2J1	207.886	68.1702	1.60935	0.000105559	0.00141679	NM_016021.2	13	4	0	7	3054	ubiquitin conjugating enzyme E2 J1 [Source:HGNC Symbol;Acc:HGNC:17598]	TRUE
SEC11A	410.085	200.615	1.03151	0.000106474	0.00141806	NM_001271920.1	1	1	0	2	565	SEC11 homolog A, signal peptidase complex subunit [Source:HGNC Symbol;Acc:HGNC:17718]	TRUE
GSR	467.152	239.569	0.96341	0.000107186	0.00142572	NM_000637.3	6	1	0	2	1459	glutathione-disulfide reductase [Source:HGNC Symbol;Acc:HGNC:4623]	TRUE
DGCR2	315.229	134.393	1.22945	0.000107443	0.00142631	NM_001173533.1	1	1	0	1	2583	DiGeorge syndrome critical region gene 2 [Source:HGNC Symbol;Acc:HGNC:2845]	TRUE
USP12	238.203	85.6997	1.47554	0.000107506	0.00142631	NM_182488.3	6	2	0	12	3133	ubiquitin specific peptidase 12 [Source:HGNC Symbol;Acc:HGNC:20485]	TRUE
PIM1	342.685	155.818	1.13717	0.00010943	0.00144813	NM_001243186.1	2	1	1	2	1337	Pim-1 proto-oncogene, serine/threonine kinase [Source:HGNC Symbol;Acc:HGNC:8986]	TRUE
AGO2	1046.96	646.643	0.695482	0.000110602	0.00146178	NM_001164623.1	4	0	0	2	879	argonaute 2, RISC catalytic component [Source:HGNC Symbol;Acc:HGNC:3263]	TRUE
AASDHPPT	235.599	85.6997	1.45959	0.000111317	0.00146904	NM_015423.2	4	0	0	7	1785	aminoadipate-semialdehyde dehydrogenase-phosphopantetheinyl transferase [Source:HGNC Symbol;Acc:HGNC:14235]	TRUE
SOWAHC	517.678	268.785	0.946008	0.000112112	0.00147609	NM_023016.3	7	4	1	9	2920	sosondowah ankyrin repeat domain family member C [Source:HGNC Symbol;Acc:HGNC:26149]	TRUE
MMGT1	291.533	118.811	1.29559	0.000112385	0.00147781	NM_173470.1	4	4	0	4	2952	membrane magnesium transporter 1 [Source:HGNC Symbol;Acc:HGNC:28100]	TRUE
CDKN1B	344.355	155.818	1.14436	0.000112869	0.00148229	NM_004064.4	4	0	1	3	1356	cyclin dependent kinase inhibitor 1B [Source:HGNC Symbol;Acc:HGNC:1785]	TRUE
PPP1CB	703.572	407.073	0.78957	0.000115423	0.0015082	NM_002709.2	11	3	0	10	3637	protein phosphatase 1 catalytic subunit beta [Source:HGNC Symbol;Acc:HGNC:9282]	TRUE
CPNE8	158.236	44.7975	1.82093	0.000116043	0.0015125	NM_153634.2	5	5	1	4	1682	copine 8 [Source:HGNC Symbol;Acc:HGNC:23498]	TRUE
SLC25A36	353.497	157.765	1.16448	0.000117621	0.00152922	NM_001104647.1	6	7	1	3	3490	solute carrier family 25 member 36 [Source:HGNC Symbol;Acc:HGNC:25554]	TRUE
UNC50	165.313	48.693	1.76373	0.000117771	0.00152926	NM_014044.5	0	0	1	3	211	unc-50 inner nuclear membrane RNA binding protein [Source:HGNC Symbol;Acc:HGNC:16046]	TRUE
FAM160B1	176.211	54.5361	1.69236	0.000117955	0.00152973	NM_020940.3	6	7	3	4	3177	family with sequence similarity 160 member B1 [Source:HGNC Symbol;Acc:HGNC:29320]	TRUE
MTF2	267.331	107.125	1.31976	0.000120553	0.00156148	NM_001164391.1	7	5	2	5	2054	metal response element binding transcription factor 2 [Source:HGNC Symbol;Acc:HGNC:29535]	TRUE
BTBD7	232.938	85.6997	1.44313	0.000123186	0.00158764	NM_001002860.3	11	6	3	3	4723	BTB domain containing 7 [Source:HGNC Symbol;Acc:HGNC:18269]	TRUE
TWSG1	194.044	64.2747	1.5945	0.000123389	0.00158829	NM_020648.5	14	1	1	8	2893	twisted gastrulation BMP signaling modulator 1 [Source:HGNC Symbol;Acc:HGNC:12429]	TRUE
PMEPA1	258.811	103.229	1.32632	0.000124872	0.0016034	NM_001255976.1	2	1	0	5	3661	prostate transmembrane protein, androgen induced 1 [Source:HGNC Symbol;Acc:HGNC:14107]	TRUE
JOSD1	359.697	167.504	1.10284	0.000125399	0.00160619	NM_014876.5	4	0	0	2	2359	Josephin domain containing 1 [Source:HGNC Symbol;Acc:HGNC:28953]	TRUE
C21orf91	82.4016	7.79088	3.40325	0.000127121	0.00162624	NM_001100421.1	15	4	1	10	4613	chromosome 21 open reading frame 91 [Source:HGNC Symbol;Acc:HGNC:16459]	TRUE
DDX6	567.103	309.687	0.873028	0.00012806	0.00163222	NM_001257191.2	8	1	2	4	4342	DEAD-box helicase 6 [Source:HGNC Symbol;Acc:HGNC:2747]	TRUE
NMD3	410.621	198.667	1.04787	0.000128455	0.00163524	NM_015938.4	6	0	0	4	1097	NMD3 ribosome export adaptor [Source:HGNC Symbol;Acc:HGNC:24250]	TRUE
TDG	201.942	68.1702	1.56729	0.000128671	0.00163599	NM_003211.4	8	3	1	5	1788	thymine DNA glycosylase [Source:HGNC Symbol;Acc:HGNC:11700]	TRUE
MAFG	257.368	103.229	1.31788	0.000130506	0.00165525	NM_002359.3	3	0	0	3	4336	MAF bZIP transcription factor G [Source:HGNC Symbol;Acc:HGNC:6781]	TRUE
ITGAV	284.655	118.811	1.26094	0.00013289	0.00166917	NM_001144999.2	16	0	2	11	3610	integrin subunit alpha V [Source:HGNC Symbol;Acc:HGNC:6150]	TRUE
MED28	254.367	101.281	1.32874	0.000132459	0.00166917	NM_025205.4	6	2	1	2	1830	mediator complex subunit 28 [Source:HGNC Symbol;Acc:HGNC:24628]	TRUE
PCID2	688.117	399.282	0.785324	0.000132785	0.00166917	NM_001127202.3	3	0	0	2	659	PCI domain containing 2 [Source:HGNC Symbol;Acc:HGNC:25653]	TRUE
RGMB	105.84	19.4772	2.44222	0.000132602	0.00166917	NM_001012761.2	6	3	2	4	2741	repulsive guidance molecule BMP co-receptor b [Source:HGNC Symbol;Acc:HGNC:26896]	TRUE
TOB1	525.04	282.419	0.894662	0.00013283	0.00166917	NM_001243877.1	2	3	0	4	757	transducer of ERBB2, 1 [Source:HGNC Symbol;Acc:HGNC:11979]	TRUE
TRAM2	371.927	177.242	1.06932	0.000132312	0.00166917	NM_012288.3	3	4	0	3	5795	translocation associated membrane protein 2 [Source:HGNC Symbol;Acc:HGNC:16855]	TRUE
IREB2	516.177	262.942	0.973675	0.000133276	0.001672	NM_001320941.1	8	2	1	6	3313	iron responsive element binding protein 2 [Source:HGNC Symbol;Acc:HGNC:6115]	TRUE
TMEM39A	198.235	68.1702	1.53996	0.000133499	0.00167277	NM_018266.2	5	4	0	7	3021	transmembrane protein 39A [Source:HGNC Symbol;Acc:HGNC:25600]	TRUE
FRS2	212.274	75.9611	1.48287	0.000134668	0.00168538	NM_001042555.2	19	9	1	14	4838	fibroblast growth factor receptor substrate 2 [Source:HGNC Symbol;Acc:HGNC:16971]	TRUE
ALG9	215.925	74.0133	1.54546	0.000138095	0.00172412	NM_001077690.1	8	3	0	6	4202	ALG9, alpha-1,2-mannosyltransferase [Source:HGNC Symbol;Acc:HGNC:15672]	TRUE
KLHL28	105.727	19.4772	2.44082	0.000138311	0.00172473	NM_001308112.1	19	8	2	12	4718	kelch like family member 28 [Source:HGNC Symbol;Acc:HGNC:19741]	TRUE
ANKRD40	316.84	138.288	1.19655	0.000140152	0.00174539	NM_052855.3	4	1	1	6	2807	ankyrin repeat domain 40 [Source:HGNC Symbol;Acc:HGNC:28233]	TRUE
MIDN	537.778	292.158	0.880329	0.000140304	0.00174539	NM_177401.4	3	2	0	1	1871	midnolin [Source:HGNC Symbol;Acc:HGNC:16298]	TRUE
RNF139	197.64	68.1702	1.53555	0.000142775	0.00176554	NM_007218.3	3	2	1	4	974	ring finger protein 139 [Source:HGNC Symbol;Acc:HGNC:17023]	TRUE
SMNDC1	265.775	109.072	1.28505	0.000142506	0.00176554	NM_005871.3	5	1	0	4	1110	survival motor neuron domain containing 1 [Source:HGNC Symbol;Acc:HGNC:16900]	TRUE
CNOT6L	232.796	83.7519	1.47564	0.000143647	0.00177405	NM_001286790.1	20	10	1	11	7044	CCR4-NOT transcription complex subunit 6 like [Source:HGNC Symbol;Acc:HGNC:18042]	TRUE
FOSL2	1324.74	880.369	0.589597	0.000144471	0.00178015	NM_005253.3	1	0	0	1	2201	FOS like 2, AP-1 transcription factor subunit [Source:HGNC Symbol;Acc:HGNC:3798]	TRUE
LNPEP	246.47	97.386	1.33969	0.000144812	0.00178223	NM_005575.2	2	2	0	1	878	leucyl and cystinyl aminopeptidase [Source:HGNC Symbol;Acc:HGNC:6656]	TRUE
KIAA0895	287.684	120.759	1.25281	0.000145114	0.00178384	NM_001100425.1	9	3	1	4	2610	KIAA0895 [Source:HGNC Symbol;Acc:HGNC:22206]	TRUE
SLC35A3	233.702	85.6997	1.44799	0.000145801	0.00179016	NM_001271684.1	13	4	1	12	4565	solute carrier family 35 member A3 [Source:HGNC Symbol;Acc:HGNC:11023]	TRUE
NUP37	166.021	50.6407	1.71301	0.000146917	0.00179748	NM_024057.3	2	0	0	2	165	nucleoporin 37 [Source:HGNC Symbol;Acc:HGNC:29929]	TRUE
FBXO30	207.717	74.0133	1.48901	0.000148838	0.00181456	NM_032145.4	4	3	1	8	1971	F-box protein 30 [Source:HGNC Symbol;Acc:HGNC:15600]	TRUE
KRAS	335.239	146.079	1.1991	0.000148515	0.00181456	NM_033360.3	11	4	1	12	5127	KRAS proto-oncogene, GTPase [Source:HGNC Symbol;Acc:HGNC:6407]	TRUE
PSMD10	207.406	74.0133	1.48682	0.000151211	0.00183273	NM_170750.2	0	0	0	3	915	proteasome 26S subunit, non-ATPase 10 [Source:HGNC Symbol;Acc:HGNC:9555]	TRUE
ZBTB44	701.842	385.648	0.8644	0.000151864	0.00183849	NM_014155.4	26	10	3	25	7586	zinc finger and BTB domain containing 44 [Source:HGNC Symbol;Acc:HGNC:25001]	TRUE
SLC25A32	225.72	83.7519	1.43079	0.000152696	0.00184642	NM_030780.4	9	3	2	4	1773	solute carrier family 25 member 32 [Source:HGNC Symbol;Acc:HGNC:29683]	TRUE
SLC38A1	1657.21	1117.99	0.568072	0.000154046	0.00186057	NM_001077484.1	10	1	4	8	5915	solute carrier family 38 member 1 [Source:HGNC Symbol;Acc:HGNC:13447]	TRUE
CHST3	363.662	171.399	1.08491	0.000156611	0.00188935	NM_004273.4	2	1	0	2	5093	carbohydrate sulfotransferase 3 [Source:HGNC Symbol;Acc:HGNC:1971]	TRUE
LIX1L	352.451	165.556	1.09029	0.000159598	0.00191747	NM_153713.2	8	1	0	3	2886	limb and CNS expressed 1 like [Source:HGNC Symbol;Acc:HGNC:28715]	TRUE
SERINC5	154.444	44.7975	1.78553	0.000159681	0.00191747	NM_001174072.2	6	3	0	8	4936	serine incorporator 5 [Source:HGNC Symbol;Acc:HGNC:18825]	TRUE
SLC7A11	314.491	140.236	1.16545	0.000161511	0.0019372	NM_014331.3	20	13	3	12	7862	solute carrier family 7 member 11 [Source:HGNC Symbol;Acc:HGNC:11059]	TRUE
RPP14	177.428	56.4839	1.65181	0.000163075	0.00194696	NM_001098783.2	6	2	0	2	2697	ribonuclease P/MRP subunit p14 [Source:HGNC Symbol;Acc:HGNC:30327]	TRUE
SPG21	316.162	142.184	1.15308	0.000164399	0.00196051	NM_001127889.4	3	0	0	1	599	SPG21, maspardin [Source:HGNC Symbol;Acc:HGNC:20373]	TRUE
WLS	235.769	89.5951	1.39642	0.000167192	0.00198924	NM_001193334.1	1	1	0	2	868	wntless Wnt ligand secretion mediator [Source:HGNC Symbol;Acc:HGNC:30238]	TRUE
ZNF395	284.938	118.811	1.26255	0.000170548	0.0020199	NM_018660.2	5	2	0	4	3134	zinc finger protein 395 [Source:HGNC Symbol;Acc:HGNC:18737]	TRUE
MGST3	244.601	97.386	1.32878	0.00017118	0.00202277	NM_004528.3	0	1	0	5	632	microsomal glutathione S-transferase 3 [Source:HGNC Symbol;Acc:HGNC:7064]	TRUE
FBXO3	180.542	58.4316	1.62804	0.000175495	0.00206201	NM_012175.3	2	1	2	0	964	F-box protein 3 [Source:HGNC Symbol;Acc:HGNC:13582]	TRUE
PPP1R8	252.895	101.281	1.32059	0.000176196	0.00206792	NM_002713.3	1	1	0	3	1226	protein phosphatase 1 regulatory subunit 8 [Source:HGNC Symbol;Acc:HGNC:9296]	TRUE
TADA2B	171.598	54.5361	1.65353	0.000176655	0.00207096	NM_152293.2	2	2	0	7	2898	transcriptional adaptor 2B [Source:HGNC Symbol;Acc:HGNC:30781]	TRUE
CORO1C	816.6	488.878	0.740492	0.000180621	0.00209848	NM_001105237.2	4	0	0	0	2294	coronin 1C [Source:HGNC Symbol;Acc:HGNC:2254]	TRUE
VGLL3	475.728	251.256	0.921125	0.000181155	0.00210233	NM_001320494.1	18	7	0	21	9055	vestigial like family member 3 [Source:HGNC Symbol;Acc:HGNC:24327]	TRUE
C1orf198	228.211	87.6474	1.38081	0.000183177	0.00211869	NM_001136494.1	5	3	1	5	2733	chromosome 1 open reading frame 198 [Source:HGNC Symbol;Acc:HGNC:25900]	TRUE
MSMO1	167.578	52.5884	1.67221	0.000183645	0.00211938	NM_001017369.2	2	1	0	5	1218	methylsterol monooxygenase 1 [Source:HGNC Symbol;Acc:HGNC:10545]	TRUE
TM2D3	134.487	35.0589	1.93973	0.000186724	0.00215251	NM_001307960.1	0	0	0	0	700	TM2 domain containing 3 [Source:HGNC Symbol;Acc:HGNC:24128]	TRUE
BAG4	274.974	114.915	1.25919	0.000189172	0.00217109	NM_001204878.1	7	3	0	5	2808	BCL2 associated athanogene 4 [Source:HGNC Symbol;Acc:HGNC:940]	TRUE
DERL1	313.643	142.184	1.1414	0.000189435	0.00217169	NM_001134671.2	5	1	0	3	2283	derlin 1 [Source:HGNC Symbol;Acc:HGNC:28454]	TRUE
SLC9A6	159.652	48.693	1.71317	0.000195113	0.00222206	NM_001042537.1	5	1	3	2	2545	solute carrier family 9 member A6 [Source:HGNC Symbol;Acc:HGNC:11079]	TRUE
UBA3	177.712	58.4316	1.60499	0.000194898	0.00222206	NM_003968.3	1	4	0	2	707	ubiquitin like modifier activating enzyme 3 [Source:HGNC Symbol;Acc:HGNC:12470]	TRUE
IPO8	391.372	188.929	1.05119	0.000195759	0.00222454	NM_001190995.1	6	3	0	2	1879	importin 8 [Source:HGNC Symbol;Acc:HGNC:9853]	TRUE
RABGGTB	239.506	95.4382	1.32743	0.000197433	0.00224001	NM_004582.3	3	0	0	4	440	Rab geranylgeranyltransferase subunit beta [Source:HGNC Symbol;Acc:HGNC:9796]	TRUE
SLC39A9	465.114	245.413	0.922419	0.000197553	0.00224001	NM_001252148.1	3	4	0	5	3797	solute carrier family 39 member 9 [Source:HGNC Symbol;Acc:HGNC:20182]	TRUE
SRSF10	421.747	214.249	0.977342	0.000205324	0.00231547	NM_001191005.2	12	9	0	15	6795	serine and arginine rich splicing factor 10 [Source:HGNC Symbol;Acc:HGNC:16713]	TRUE
EIF4E	216.606	81.8042	1.40479	0.000205871	0.00231913	NM_001130678.1	6	1	1	9	2572	eukaryotic translation initiation factor 4E [Source:HGNC Symbol;Acc:HGNC:3287]	TRUE
ZDHHC20	316.585	142.184	1.15528	0.000206263	0.00232102	NM_001286638.1	7	5	0	9	4077	zinc finger DHHC-type containing 20 [Source:HGNC Symbol;Acc:HGNC:20749]	TRUE
C6orf89	391.374	194.772	1.00665	0.000207511	0.00233253	NM_001286635.1	6	2	1	6	5523	chromosome 6 open reading frame 89 [Source:HGNC Symbol;Acc:HGNC:21114]	TRUE
CDKN2A	458.292	241.517	0.924111	0.000212106	0.00237646	NM_000077.4	1	2	0	2	477	cyclin dependent kinase inhibitor 2A [Source:HGNC Symbol;Acc:HGNC:1787]	TRUE
MFAP3	194.469	68.1702	1.51272	0.000214562	0.00239621	NM_001135037.1	8	4	2	8	3741	microfibril associated protein 3 [Source:HGNC Symbol;Acc:HGNC:7034]	TRUE
MTMR4	361.226	173.347	1.05958	0.000223729	0.00247198	NM_004687.4	3	2	0	4	2131	myotubularin related protein 4 [Source:HGNC Symbol;Acc:HGNC:7452]	TRUE
TMEM41A	129.108	33.1112	1.9634	0.000225217	0.00248577	NM_080652.3	3	1	0	3	1936	transmembrane protein 41A [Source:HGNC Symbol;Acc:HGNC:30544]	TRUE
RNF150	264.954	111.02	1.2553	0.000226457	0.0024968	NM_020724.1	2	0	0	0	2690	ring finger protein 150 [Source:HGNC Symbol;Acc:HGNC:23138]	TRUE
TMED4	403.772	204.511	0.981374	0.000227005	0.00250018	NM_001303059.1	4	1	1	2	1585	transmembrane p24 trafficking protein 4 [Source:HGNC Symbol;Acc:HGNC:22301]	TRUE
PBK	388.853	190.876	1.02699	0.000228452	0.00251345	NM_001278945.1	2	0	0	5	684	PDZ binding kinase [Source:HGNC Symbol;Acc:HGNC:18282]	TRUE
SERTAD2	393.58	192.824	1.02984	0.000230468	0.00252226	NM_014755.2	15	3	1	6	4306	SERTA domain containing 2 [Source:HGNC Symbol;Acc:HGNC:30784]	TRUE
MOB1A	624.877	354.485	0.818218	0.000231266	0.00252833	NM_001317112.1	12	4	0	10	4040	MOB kinase activator 1A [Source:HGNC Symbol;Acc:HGNC:16015]	TRUE
MTFR1	219.295	83.7519	1.38897	0.000232785	0.00253958	NM_001145838.1	4	3	0	3	1519	mitochondrial fission regulator 1 [Source:HGNC Symbol;Acc:HGNC:29510]	TRUE
SUN1	343.79	163.608	1.07111	0.000233344	0.00254301	NM_001130965.2	2	1	1	2	1589	Sad1 and UNC84 domain containing 1 [Source:HGNC Symbol;Acc:HGNC:18587]	TRUE
MTX3	216.945	81.8042	1.40752	0.00023898	0.00259897	NM_001010891.4	16	10	0	9	7071	metaxin 3 [Source:HGNC Symbol;Acc:HGNC:24812]	TRUE
PDPK1	224.419	87.6474	1.35635	0.000241741	0.00262625	NM_001261816.1	2	1	0	3	5518	3-phosphoinositide dependent protein kinase 1 [Source:HGNC Symbol;Acc:HGNC:8816]	TRUE
AMFR	240.129	97.386	1.30208	0.000243821	0.00264331	NM_001144.5	4	2	0	4	1457	autocrine motility factor receptor [Source:HGNC Symbol;Acc:HGNC:463]	TRUE
TIMM10B	211.68	79.8565	1.4066	0.000245766	0.00266161	NM_012192.3	1	1	0	2	2460	translocase of inner mitochondrial membrane 10B [Source:HGNC Symbol;Acc:HGNC:4022]	TRUE
MARCKS	862.346	537.571	0.681969	0.000247286	0.00267528	NM_002356.6	7	3	1	11	2896	myristoylated alanine rich protein kinase C substrate [Source:HGNC Symbol;Acc:HGNC:6759]	TRUE
RPE	165.539	52.5884	1.65478	0.000247545	0.00267529	NM_001278289.1	7	2	1	9	2595	ribulose-5-phosphate-3-epimerase [Source:HGNC Symbol;Acc:HGNC:10293]	TRUE
PDE3A	841.089	523.937	0.682874	0.000248707	0.00268506	NM_000921.4	9	1	2	12	3836	phosphodiesterase 3A [Source:HGNC Symbol;Acc:HGNC:8778]	TRUE
RRAGC	121.72	29.2158	2.05933	0.000249235	0.00268796	NM_001271851.1	4	1	0	2	1356	Ras related GTP binding C [Source:HGNC Symbol;Acc:HGNC:19902]	TRUE
CDKN1C	258.642	109.072	1.24584	0.000253909	0.00273341	NM_000076.2	1	2	0	2	703	cyclin dependent kinase inhibitor 1C [Source:HGNC Symbol;Acc:HGNC:1786]	TRUE
GRPEL2	254.621	103.229	1.30311	0.000253977	0.00273341	NM_152407.3	8	2	0	8	3301	GrpE like 2, mitochondrial [Source:HGNC Symbol;Acc:HGNC:21060]	TRUE
M6PR	504.602	276.576	0.867532	0.000256831	0.00276127	NM_001207024.1	2	0	0	2	1457	mannose-6-phosphate receptor, cation dependent [Source:HGNC Symbol;Acc:HGNC:6752]	TRUE
SMIM13	177.258	58.4316	1.60164	0.000257536	0.00276312	NM_001135575.1	14	4	1	12	4136	small integral membrane protein 13 [Source:HGNC Symbol;Acc:HGNC:27356]	TRUE
HMGN4	233.024	93.4905	1.31767	0.000261556	0.00280046	NM_006353.2	2	3	0	2	1458	high mobility group nucleosomal binding domain 4 [Source:HGNC Symbol;Acc:HGNC:4989]	TRUE
GPR180	180.769	62.327	1.5363	0.000265576	0.00283764	NM_180989.5	16	6	0	16	7474	G protein-coupled receptor 180 [Source:HGNC Symbol;Acc:HGNC:28899]	TRUE
WNT5A	256.207	107.125	1.25837	0.000267001	0.00284945	NM_001256105.1	15	0	0	8	4377	Wnt family member 5A [Source:HGNC Symbol;Acc:HGNC:12784]	TRUE
UBE2I	406.518	208.406	0.963958	0.000271764	0.00288715	NM_003345.4	3	0	0	2	2225	ubiquitin conjugating enzyme E2 I [Source:HGNC Symbol;Acc:HGNC:12485]	TRUE
RAP1A	245.337	99.3337	1.30491	0.00027296	0.0028927	NM_001010935.2	10	5	0	11	4294	RAP1A, member of RAS oncogene family [Source:HGNC Symbol;Acc:HGNC:9855]	TRUE
CHPT1	174.173	58.4316	1.57599	0.00027407	0.00290151	NM_020244.2	1	0	0	2	123	choline phosphotransferase 1 [Source:HGNC Symbol;Acc:HGNC:17852]	TRUE
EXTL2	152.604	46.7453	1.70691	0.000277859	0.00293264	NM_001261442.1	5	1	0	3	2048	exostosin like glycosyltransferase 2 [Source:HGNC Symbol;Acc:HGNC:3516]	TRUE
ARL5A	177.796	58.4316	1.60612	0.000278772	0.00293929	NM_001037174.1	8	1	1	8	2310	ADP ribosylation factor like GTPase 5A [Source:HGNC Symbol;Acc:HGNC:696]	TRUE
YY1	958.477	613.532	0.643739	0.000282544	0.00297097	NM_003403.4	2	0	0	5	1434	YY1 transcription factor [Source:HGNC Symbol;Acc:HGNC:12856]	TRUE
CNIH1	262.717	111.02	1.24313	0.000285675	0.00299684	NM_005776.2	1	4	0	3	885	cornichon family AMPA receptor auxiliary protein 1 [Source:HGNC Symbol;Acc:HGNC:19431]	TRUE
ORC2	230.419	91.5428	1.33213	0.00028672	0.00300477	NM_006190.4	1	0	0	4	1130	origin recognition complex subunit 2 [Source:HGNC Symbol;Acc:HGNC:8488]	TRUE
GPBP1L1	364.877	177.242	1.0421	0.000287825	0.00301027	NM_021639.4	2	0	0	4	952	GC-rich promoter binding protein 1 like 1 [Source:HGNC Symbol;Acc:HGNC:28843]	TRUE
PM20D2	184.873	64.2747	1.52467	0.00028886	0.00301805	NM_001010853.2	13	2	0	6	3306	peptidase M20 domain containing 2 [Source:HGNC Symbol;Acc:HGNC:21408]	TRUE
EEF2K	445.92	229.831	0.956697	0.000290058	0.00302751	NM_013302.3	7	3	1	6	4749	eukaryotic elongation factor 2 kinase [Source:HGNC Symbol;Acc:HGNC:24615]	TRUE
JPH1	184.562	64.2747	1.52221	0.000291084	0.00303287	NM_020647.3	3	3	0	7	2351	junctophilin 1 [Source:HGNC Symbol;Acc:HGNC:14201]	TRUE
CLDND1	95.0832	17.5295	2.43985	0.000304648	0.00315127	NM_001040181.1	6	0	0	5	1186	claudin domain containing 1 [Source:HGNC Symbol;Acc:HGNC:1322]	TRUE
ATP6V0A2	158.69	50.6407	1.64777	0.000306559	0.00316158	NM_012463.3	6	2	0	5	3723	ATPase H+ transporting V0 subunit a2 [Source:HGNC Symbol;Acc:HGNC:18481]	TRUE
NCAPD3	735.558	442.132	0.734657	0.000306469	0.00316158	NM_015261.2	1	0	0	1	502	non-SMC condensin II complex subunit D3 [Source:HGNC Symbol;Acc:HGNC:28952]	TRUE
GNPNAT1	279.078	118.811	1.23266	0.000309116	0.00318162	NM_198066.3	3	3	1	7	3118	glucosamine-phosphate N-acetyltransferase 1 [Source:HGNC Symbol;Acc:HGNC:19980]	TRUE
SMIM15	250.545	103.229	1.27976	0.000312474	0.003213	NM_001048249.3	7	3	0	5	2238	small integral membrane protein 15 [Source:HGNC Symbol;Acc:HGNC:33861]	TRUE
ZFX	261.019	111.02	1.23374	0.0003144	0.0032296	NM_001178095.1	10	7	3	14	6057	zinc finger protein X-linked [Source:HGNC Symbol;Acc:HGNC:12869]	TRUE
ATP6V1A	489.797	266.838	0.876475	0.000315046	0.00323303	NM_001690.3	6	0	0	7	2631	ATPase H+ transporting V1 subunit A [Source:HGNC Symbol;Acc:HGNC:851]	TRUE
OSTC	207.688	77.9088	1.41506	0.00031707	0.00325059	NM_001267818.1	0	1	0	4	565	oligosaccharyltransferase complex non-catalytic subunit [Source:HGNC Symbol;Acc:HGNC:24448]	TRUE
BET1	215.162	83.7519	1.36145	0.000320749	0.00327859	NM_005868.5	2	2	0	4	988	Bet1 golgi vesicular membrane trafficking protein [Source:HGNC Symbol;Acc:HGNC:14562]	TRUE
STT3B	641.352	375.91	0.770989	0.000324414	0.00330304	NM_178862.2	8	3	0	4	1558	STT3B, catalytic subunit of the oligosaccharyltransferase complex [Source:HGNC Symbol;Acc:HGNC:30611]	TRUE
TMEM106B	307.697	140.236	1.13413	0.000324363	0.00330304	NM_001134232.1	21	9	1	25	5289	transmembrane protein 106B [Source:HGNC Symbol;Acc:HGNC:22407]	TRUE
TIA1	181.562	64.2747	1.49815	0.000335587	0.00340012	NM_022037.2	9	3	0	7	3275	TIA1 cytotoxic granule associated RNA binding protein [Source:HGNC Symbol;Acc:HGNC:11802]	TRUE
NCEH1	284.798	128.549	1.14758	0.000337563	0.0034168	NM_001146276.1	8	1	0	5	2830	neutral cholesterol ester hydrolase 1 [Source:HGNC Symbol;Acc:HGNC:29260]	TRUE
SPTLC2	340.562	165.556	1.04075	0.000345262	0.00348114	NM_004863.3	12	4	2	6	6287	serine palmitoyltransferase long chain base subunit 2 [Source:HGNC Symbol;Acc:HGNC:11278]	TRUE
GID8	302.461	140.236	1.10904	0.000348462	0.00350319	NM_017896.2	2	1	1	2	3563	GID complex subunit 8 homolog [Source:HGNC Symbol;Acc:HGNC:15857]	TRUE
GABPB1	159.085	50.6407	1.65195	0.000348911	0.00350431	NM_001320910.1	6	1	1	3	1440	GA binding protein transcription factor subunit beta 1 [Source:HGNC Symbol;Acc:HGNC:4074]	TRUE
PRKAA1	584.483	333.06	0.811734	0.000352285	0.00353478	NM_006251.5	8	4	2	7	3399	protein kinase AMP-activated catalytic subunit alpha 1 [Source:HGNC Symbol;Acc:HGNC:9376]	TRUE
NDFIP1	292.44	132.445	1.14312	0.000357007	0.00357179	NM_030571.3	5	2	1	9	2715	Nedd4 family interacting protein 1 [Source:HGNC Symbol;Acc:HGNC:17592]	TRUE
RPIA	105.5	23.3726	2.17453	0.00035741	0.00357238	NM_144563.2	4	2	0	4	857	ribose 5-phosphate isomerase A [Source:HGNC Symbol;Acc:HGNC:10297]	TRUE
MBNL3	729.159	426.551	0.773998	0.000357823	0.00357306	NM_133486.2	16	9	3	19	10381	muscleblind like splicing regulator 3 [Source:HGNC Symbol;Acc:HGNC:20564]	TRUE
BCL2L11	244.856	103.229	1.24627	0.000363897	0.00361285	NM_001204107.1	7	4	5	8	4480	BCL2 like 11 [Source:HGNC Symbol;Acc:HGNC:994]	TRUE
MSL2	319.812	149.974	1.09293	0.000363537	0.00361285	NM_001145417.1	6	1	0	4	2229	MSL complex subunit 2 [Source:HGNC Symbol;Acc:HGNC:25544]	TRUE
SGK1	434.456	225.935	0.943749	0.000363556	0.00361285	NM_001143676.1	4	2	0	1	1022	serum/glucocorticoid regulated kinase 1 [Source:HGNC Symbol;Acc:HGNC:10810]	TRUE
HIBADH	199.564	74.0133	1.43152	0.00036648	0.00363119	NM_152740.3	1	0	0	2	774	3-hydroxyisobutyrate dehydrogenase [Source:HGNC Symbol;Acc:HGNC:4907]	TRUE
PIGK	173.891	60.3793	1.52599	0.000368832	0.00364788	NM_005482.2	9	5	1	7	3393	phosphatidylinositol glycan anchor biosynthesis class K [Source:HGNC Symbol;Acc:HGNC:8965]	TRUE
SERTAD3	139.582	40.9021	1.77119	0.000369973	0.00365569	NM_013368.3	0	1	0	1	649	SERTA domain containing 3 [Source:HGNC Symbol;Acc:HGNC:17931]	TRUE
TGIF1	244.035	103.229	1.24129	0.000375987	0.00370452	NM_001278682.1	2	2	0	2	471	TGFB induced factor homeobox 1 [Source:HGNC Symbol;Acc:HGNC:11776]	TRUE
LSM5	170.464	56.4839	1.59425	0.000378402	0.00372479	NM_001130710.1	4	1	0	6	1928	LSM5 homolog, U6 small nuclear RNA and mRNA degradation associated [Source:HGNC Symbol;Acc:HGNC:17162]	TRUE
FGF2	219.209	85.6997	1.3555	0.000382254	0.00375215	NM_002006.4	24	6	0	14	5839	fibroblast growth factor 2 [Source:HGNC Symbol;Acc:HGNC:3676]	TRUE
TMCO3	215.785	85.6997	1.33228	0.000381932	0.00375215	NM_017905.4	2	2	0	4	691	transmembrane and coiled-coil domains 3 [Source:HGNC Symbol;Acc:HGNC:20329]	TRUE
MIER1	270.247	118.811	1.18599	0.000382701	0.00375286	NM_001077700.2	14	7	0	8	3719	MIER1 transcriptional regulator [Source:HGNC Symbol;Acc:HGNC:29657]	TRUE
KCTD5	262.208	114.915	1.19029	0.000387762	0.00379174	NM_018992.3	3	0	0	1	1703	potassium channel tetramerization domain containing 5 [Source:HGNC Symbol;Acc:HGNC:21423]	TRUE
TGFBR2	273.899	122.706	1.15856	0.000395332	0.00385486	NM_001024847.2	8	3	1	4	2543	transforming growth factor beta receptor 2 [Source:HGNC Symbol;Acc:HGNC:11773]	TRUE
QKI	470.829	247.36	0.929158	0.000403155	0.00392009	NM_206855.2	50	13	5	33	14851	QKI, KH domain containing RNA binding [Source:HGNC Symbol;Acc:HGNC:21100]	TRUE
ARL6IP6	113.567	27.2681	2.05892	0.000410417	0.0039758	NM_152522.5	7	7	1	3	1413	ADP ribosylation factor like GTPase 6 interacting protein 6 [Source:HGNC Symbol;Acc:HGNC:24048]	TRUE
PANK3	420.188	210.354	0.998871	0.000411543	0.00398299	NM_024594.3	7	1	2	5	1948	pantothenate kinase 3 [Source:HGNC Symbol;Acc:HGNC:19365]	TRUE
FAM89A	87.9218	15.5818	2.49643	0.000413184	0.00399142	NM_198552.2	1	2	0	2	905	family with sequence similarity 89 member A [Source:HGNC Symbol;Acc:HGNC:25057]	TRUE
ACOX1	326.126	157.765	1.04778	0.000415681	0.00400435	NM_001185039.1	13	1	0	7	5241	acyl-CoA oxidase 1 [Source:HGNC Symbol;Acc:HGNC:119]	TRUE
ADAM10	371.843	186.981	0.99146	0.000415345	0.00400435	NM_001110.3	6	3	1	7	2343	ADAM metallopeptidase domain 10 [Source:HGNC Symbol;Acc:HGNC:188]	TRUE
AGFG1	373.964	186.981	1.00045	0.000417666	0.00401974	NM_001135187.1	17	7	1	25	6727	ArfGAP with FG repeats 1 [Source:HGNC Symbol;Acc:HGNC:5175]	TRUE
IER3IP1	128.712	35.0589	1.87692	0.00041919	0.00403067	NM_016097.4	6	1	1	3	1158	immediate early response 3 interacting protein 1 [Source:HGNC Symbol;Acc:HGNC:18550]	TRUE
MTMR12	358.933	179.19	1.0025	0.000420626	0.004037	NM_001040446.2	3	3	1	3	2771	myotubularin related protein 12 [Source:HGNC Symbol;Acc:HGNC:18191]	TRUE
RAD51AP1	230.957	95.4382	1.27526	0.000425417	0.00407544	NM_001130862.1	8	0	0	3	1054	RAD51 associated protein 1 [Source:HGNC Symbol;Acc:HGNC:16956]	TRUE
NLN	294.336	134.393	1.13148	0.000431013	0.00412524	NM_020726.4	6	4	1	14	6368	neurolysin [Source:HGNC Symbol;Acc:HGNC:16058]	TRUE
DDHD2	244.091	101.281	1.26965	0.00043465	0.00415622	NM_001164232.1	2	0	0	1	2196	DDHD domain containing 2 [Source:HGNC Symbol;Acc:HGNC:29106]	TRUE
MTHFD2	491.891	270.733	0.861818	0.00043602	0.00416214	NM_006636.3	3	0	0	2	1056	methylenetetrahydrofolate dehydrogenase (NADP+ dependent) 2, methenyltetrahydrofolate cyclohydrolase [Source:HGNC Symbol;Acc:HGNC:7434]	TRUE
LDLRAD3	207.774	81.8042	1.34473	0.000439889	0.00419471	NM_001304263.1	7	1	0	4	2739	low density lipoprotein receptor class A domain containing 3 [Source:HGNC Symbol;Acc:HGNC:27046]	TRUE
NXT2	91.6581	17.5295	2.38678	0.000443133	0.00422177	NM_001242617.1	4	3	1	5	2010	nuclear transport factor 2 like export factor 2 [Source:HGNC Symbol;Acc:HGNC:18151]	TRUE
FNDC3B	590.456	340.851	0.793046	0.00044584	0.00424366	NM_001135095.1	8	1	1	8	3228	fibronectin type III domain containing 3B [Source:HGNC Symbol;Acc:HGNC:24670]	TRUE
DSEL	227.362	93.4905	1.28242	0.000452151	0.00429585	NM_032160.2	5	6	0	4	4388	dermatan sulfate epimerase like [Source:HGNC Symbol;Acc:HGNC:18144]	TRUE
ACTR2	848.361	533.675	0.669001	0.000459512	0.00435144	NM_001005386.2	6	3	1	4	2519	ARP2 actin related protein 2 homolog [Source:HGNC Symbol;Acc:HGNC:169]	TRUE
GSKIP	111.643	27.2681	2.03404	0.000460766	0.00435378	NM_001271904.1	4	0	0	6	1606	GSK3B interacting protein [Source:HGNC Symbol;Acc:HGNC:20343]	TRUE
KLF6	246.582	105.177	1.22966	0.00046279	0.00436892	NM_001160125.1	5	3	1	5	3557	Kruppel like factor 6 [Source:HGNC Symbol;Acc:HGNC:2235]	TRUE
CREBZF	297.365	136.34	1.12555	0.000467973	0.00441384	NM_001039618.2	18	7	2	11	6247	CREB/ATF bZIP transcription factor [Source:HGNC Symbol;Acc:HGNC:24905]	TRUE
FOPNL	136.865	40.9021	1.74272	0.000475902	0.00447641	NM_001304498.1	6	1	1	7	1794	FGFR1OP N-terminal like [Source:HGNC Symbol;Acc:HGNC:26435]	TRUE
AMOTL2	680.135	414.864	0.713164	0.000481977	0.00452126	NM_001278683.1	2	0	1	3	2360	angiomotin like 2 [Source:HGNC Symbol;Acc:HGNC:17812]	TRUE
UBE2W	126.702	35.0589	1.85411	0.000487988	0.00456526	NM_001001481.2	29	13	3	18	7882	ubiquitin conjugating enzyme E2 W [Source:HGNC Symbol;Acc:HGNC:25616]	TRUE
GNAI3	598.608	348.642	0.780215	0.000490741	0.00457452	NM_006496.3	6	10	1	6	3521	G protein subunit alpha i3 [Source:HGNC Symbol;Acc:HGNC:4387]	TRUE
UBE2H	691.597	418.76	0.724095	0.000490547	0.00457452	NM_001202498.1	8	2	1	5	4205	ubiquitin conjugating enzyme E2 H [Source:HGNC Symbol;Acc:HGNC:12484]	TRUE
SLC19A2	206.245	81.8042	1.33416	0.000500669	0.00463789	NM_001319667.1	9	1	1	5	1940	solute carrier family 19 member 2 [Source:HGNC Symbol;Acc:HGNC:10938]	TRUE
RRAS2	198.29	75.9611	1.38472	0.000502943	0.0046548	NM_001102669.2	7	1	0	2	1417	RAS related 2 [Source:HGNC Symbol;Acc:HGNC:17271]	TRUE
CNOT7	434.088	229.831	0.91787	0.000509875	0.00471056	NM_001322090.1	9	1	2	4	1492	CCR4-NOT transcription complex subunit 7 [Source:HGNC Symbol;Acc:HGNC:14101]	TRUE
PRKAR1A	504.997	280.472	0.848833	0.000515465	0.00475373	NM_001276289.1	10	4	1	11	2982	protein kinase cAMP-dependent type I regulatory subunit alpha [Source:HGNC Symbol;Acc:HGNC:9388]	TRUE
BACH1	514.932	282.419	0.867075	0.000520084	0.00479207	NM_001186.3	6	4	1	6	3315	BTB domain and CNC homolog 1 [Source:HGNC Symbol;Acc:HGNC:935]	TRUE
KLF11	245.904	107.125	1.19879	0.000522226	0.00480163	NM_001177716.1	4	0	0	4	2329	Kruppel like factor 11 [Source:HGNC Symbol;Acc:HGNC:11811]	TRUE
TNFAIP8	205.48	77.9088	1.3999	0.000522973	0.00480163	NM_001077654.2	4	2	0	3	1223	TNF alpha induced protein 8 [Source:HGNC Symbol;Acc:HGNC:17260]	TRUE
SNRPB2	241.317	103.229	1.22548	0.000541401	0.00494457	NM_003092.4	2	0	1	5	767	small nuclear ribonucleoprotein polypeptide B2 [Source:HGNC Symbol;Acc:HGNC:11155]	TRUE
MTDH	810.204	510.302	0.667184	0.000544656	0.00496992	NM_178812.3	13	3	4	12	5590	metadherin [Source:HGNC Symbol;Acc:HGNC:29608]	TRUE
SPPL2A	227.249	95.4382	1.2518	0.000548101	0.00499126	NM_032802.3	2	1	0	2	267	signal peptide peptidase like 2A [Source:HGNC Symbol;Acc:HGNC:30227]	TRUE
NET1	417.641	220.092	0.924588	0.000549126	0.00499314	NM_001047160.2	8	3	2	3	2062	neuroepithelial cell transforming 1 [Source:HGNC Symbol;Acc:HGNC:14592]	TRUE
C6orf62	664.197	405.126	0.713306	0.000553761	0.00502648	NM_030939.4	4	3	0	2	1276	chromosome 6 open reading frame 62 [Source:HGNC Symbol;Acc:HGNC:20998]	TRUE
TMEM164	239.28	103.229	1.21299	0.000555014	0.00503346	NM_017698.2	2	0	1	3	4337	transmembrane protein 164 [Source:HGNC Symbol;Acc:HGNC:26217]	TRUE
GGH	179.354	66.2225	1.4375	0.000557207	0.00504452	NM_003878.2	0	1	0	3	253	gamma-glutamyl hydrolase [Source:HGNC Symbol;Acc:HGNC:4248]	TRUE
PMAIP1	98.2252	21.4249	2.19729	0.000557124	0.00504452	NM_021127.2	4	2	0	7	1553	phorbol-12-myristate-13-acetate-induced protein 1 [Source:HGNC Symbol;Acc:HGNC:9108]	TRUE
RBPJ	376.907	190.876	0.98208	0.000560819	0.0050728	NM_005349.3	12	4	1	6	4124	recombination signal binding protein for immunoglobulin kappa J region [Source:HGNC Symbol;Acc:HGNC:5724]	TRUE
SLC20A1	410.906	220.092	0.900682	0.0005632	0.0050899	NM_005415.4	2	0	0	2	800	solute carrier family 20 member 1 [Source:HGNC Symbol;Acc:HGNC:10946]	TRUE
IGFBP1	221.558	89.5951	1.30681	0.000571465	0.00515561	NM_000596.2	1	0	1	1	577	insulin like growth factor binding protein 1 [Source:HGNC Symbol;Acc:HGNC:5469]	TRUE
PTGFRN	601.669	356.433	0.755091	0.00057916	0.00522049	NM_020440.3	7	0	0	4	3391	prostaglandin F2 receptor inhibitor [Source:HGNC Symbol;Acc:HGNC:9601]	TRUE
GPD2	386.277	196.72	0.974038	0.00058374	0.00525721	NM_000408.4	9	6	0	8	3485	glycerol-3-phosphate dehydrogenase 2 [Source:HGNC Symbol;Acc:HGNC:4456]	TRUE
AP1S3	204.405	81.8042	1.32129	0.000587879	0.00526442	NM_001039569.1	6	2	1	3	3385	adaptor related protein complex 1 subunit sigma 3 [Source:HGNC Symbol;Acc:HGNC:18971]	TRUE
PRMT6	159.906	54.5361	1.55237	0.000589103	0.00526442	NM_018137.2	3	0	0	2	1451	protein arginine methyltransferase 6 [Source:HGNC Symbol;Acc:HGNC:18241]	TRUE
B4GALT5	451.158	249.308	0.855807	0.000596535	0.00531705	NM_004776.3	2	2	1	2	3367	beta-1,4-galactosyltransferase 5 [Source:HGNC Symbol;Acc:HGNC:928]	TRUE
ZDHHC2	120.22	33.1112	1.86058	0.000601494	0.00535206	NM_016353.4	7	3	0	14	2511	zinc finger DHHC-type containing 2 [Source:HGNC Symbol;Acc:HGNC:18469]	TRUE
RNF11	280.693	130.497	1.10524	0.000605604	0.0053794	NM_014372.4	8	5	0	3	2125	ring finger protein 11 [Source:HGNC Symbol;Acc:HGNC:10056]	TRUE
PIM3	359.811	185.033	0.959526	0.000606275	0.00538075	NM_001001852.3	1	1	0	1	945	Pim-3 proto-oncogene, serine/threonine kinase [Source:HGNC Symbol;Acc:HGNC:19310]	TRUE
GALNT7	108.642	27.2681	1.99452	0.000611505	0.00542253	NM_017423.2	9	3	0	4	2250	polypeptide N-acetylgalactosaminyltransferase 7 [Source:HGNC Symbol;Acc:HGNC:4129]	TRUE
ERRFI1	504.798	278.524	0.858429	0.000617922	0.00547009	NM_018948.3	3	1	0	6	1491	ERBB receptor feedback inhibitor 1 [Source:HGNC Symbol;Acc:HGNC:18185]	TRUE
HIPK1	655.108	385.648	0.764925	0.000619456	0.00547899	NM_181358.2	8	3	0	6	4357	homeodomain interacting protein kinase 1 [Source:HGNC Symbol;Acc:HGNC:19006]	TRUE
OTULIN	479.039	262.942	0.865872	0.000620026	0.00547936	NM_138348.4	13	4	1	10	6685	OTU deubiquitinase with linear linkage specificity [Source:HGNC Symbol;Acc:HGNC:25118]	TRUE
USP1	568.461	329.165	0.788643	0.000623047	0.00549669	NM_001017415.1	4	1	2	4	823	ubiquitin specific peptidase 1 [Source:HGNC Symbol;Acc:HGNC:12607]	TRUE
TSPAN9	84.5534	15.5818	2.4398	0.000626083	0.00551878	NM_001168320.1	4	3	0	1	3448	tetraspanin 9 [Source:HGNC Symbol;Acc:HGNC:21640]	TRUE
DKK1	134.176	40.9021	1.71357	0.000643686	0.00564041	NM_012242.2	3	0	0	2	850	dickkopf WNT signaling pathway inhibitor 1 [Source:HGNC Symbol;Acc:HGNC:2891]	TRUE
TMEM101	165.851	58.4316	1.50553	0.000649292	0.00567515	NM_001304813.1	2	0	0	1	740	transmembrane protein 101 [Source:HGNC Symbol;Acc:HGNC:28653]	TRUE
ERI1	350.298	173.347	1.0155	0.000658532	0.00575107	NM_153332.3	8	3	1	6	3305	exoribonuclease 1 [Source:HGNC Symbol;Acc:HGNC:23994]	TRUE
FUCA2	252.81	112.968	1.16242	0.000660445	0.00575884	NM_032020.4	2	0	0	2	895	alpha-L-fucosidase 2 [Source:HGNC Symbol;Acc:HGNC:4008]	TRUE
DYRK2	174.117	64.2747	1.43777	0.000663092	0.00577388	NM_003583.3	17	4	1	8	3951	dual specificity tyrosine phosphorylation regulated kinase 2 [Source:HGNC Symbol;Acc:HGNC:3093]	TRUE
LMBRD2	243.185	105.177	1.20977	0.000673139	0.00584551	NM_001007527.1	1	1	0	0	734	LMBR1 domain containing 2 [Source:HGNC Symbol;Acc:HGNC:25287]	TRUE
MED17	170.692	62.327	1.45341	0.00067329	0.00584551	NM_004268.4	1	2	1	3	1266	mediator complex subunit 17 [Source:HGNC Symbol;Acc:HGNC:2375]	TRUE
IDH3A	335.496	169.452	0.98547	0.000676917	0.00586718	NM_005530.2	2	1	1	3	1537	isocitrate dehydrogenase 3 (NAD(+)) alpha [Source:HGNC Symbol;Acc:HGNC:5384]	TRUE
TBC1D23	214.68	85.6997	1.32555	0.000679306	0.00587806	NM_001199198.2	5	2	1	6	1584	TBC1 domain family member 23 [Source:HGNC Symbol;Acc:HGNC:25622]	TRUE
UGCG	199.65	79.8565	1.32221	0.000691807	0.00595643	NM_003358.2	4	1	2	6	2377	UDP-glucose ceramide glucosyltransferase [Source:HGNC Symbol;Acc:HGNC:12524]	TRUE
NCKAP1	601.522	344.746	0.803633	0.000696011	0.00598766	NM_013436.4	1	1	0	2	851	NCK associated protein 1 [Source:HGNC Symbol;Acc:HGNC:7666]	TRUE
EFCAB14	443.683	235.674	0.913328	0.00069756	0.00599601	NM_014774.2	4	1	3	6	3302	EF-hand calcium binding domain 14 [Source:HGNC Symbol;Acc:HGNC:29051]	TRUE
SNX11	94.3184	19.4772	2.27674	0.000698868	0.00600228	NM_013323.2	0	1	0	1	1235	sorting nexin 11 [Source:HGNC Symbol;Acc:HGNC:14975]	TRUE
XIAP	304.074	148.027	1.03878	0.000715861	0.00613299	NM_001167.3	12	4	5	17	6798	X-linked inhibitor of apoptosis [Source:HGNC Symbol;Acc:HGNC:592]	TRUE
FST	107.114	27.2681	1.97377	0.000717348	0.00614067	NM_006350.3	1	0	1	1	786	follistatin [Source:HGNC Symbol;Acc:HGNC:3971]	TRUE
JUND	384.693	204.511	0.911542	0.000717947	0.00614072	NM_001286968.1	0	1	0	0	747	JunD proto-oncogene, AP-1 transcription factor subunit [Source:HGNC Symbol;Acc:HGNC:6206]	TRUE
SHOC2	357.885	183.086	0.967384	0.000729178	0.00621629	NM_001269039.2	7	3	1	2	1849	SHOC2, leucine rich repeat scaffold protein [Source:HGNC Symbol;Acc:HGNC:15454]	TRUE
AVL9	340.335	169.452	1.00659	0.000730454	0.00621697	NM_015060.2	2	6	0	6	4834	AVL9 cell migration associated [Source:HGNC Symbol;Acc:HGNC:28994]	TRUE
ELL2	821.44	512.25	0.681729	0.000732254	0.00621697	NM_012081.5	5	3	1	9	3773	elongation factor for RNA polymerase II 2 [Source:HGNC Symbol;Acc:HGNC:17064]	TRUE
POU2F1	403.007	216.197	0.898736	0.000732233	0.00621697	NM_001198783.1	22	8	1	18	11535	POU class 2 homeobox 1 [Source:HGNC Symbol;Acc:HGNC:9212]	TRUE
ZNF770	371.755	188.929	0.977086	0.000731464	0.00621697	NM_014106.3	8	2	0	8	3018	zinc finger protein 770 [Source:HGNC Symbol;Acc:HGNC:26061]	TRUE
RAB23	148.725	48.693	1.61152	0.000736636	0.00624395	NM_001278666.1	14	7	0	8	3469	RAB23, member RAS oncogene family [Source:HGNC Symbol;Acc:HGNC:14263]	TRUE
RDH10	189.035	74.0133	1.35277	0.000736307	0.00624395	NM_172037.4	7	3	0	4	2249	retinol dehydrogenase 10 [Source:HGNC Symbol;Acc:HGNC:19975]	TRUE
NPM3	150.056	50.6407	1.56687	0.000738888	0.00625677	NM_006993.2	1	0	1	1	317	nucleophosmin/nucleoplasmin 3 [Source:HGNC Symbol;Acc:HGNC:7931]	TRUE
COG5	253.942	114.915	1.14417	0.000741706	0.00626645	NM_001161520.1	3	1	0	1	2669	component of oligomeric golgi complex 5 [Source:HGNC Symbol;Acc:HGNC:14857]	TRUE
SLC35A5	95.4795	21.4249	2.15629	0.000744644	0.00628615	NM_017945.3	5	2	2	3	1703	solute carrier family 35 member A5 [Source:HGNC Symbol;Acc:HGNC:20792]	TRUE
C19orf71	106.803	27.2681	1.96951	0.000746612	0.00629764	NM_001135580.1	0	0	0	0	20	chromosome 19 open reading frame 71 [Source:HGNC Symbol;Acc:HGNC:34496]	TRUE
ANKRD10	153.113	52.5884	1.54198	0.000748777	0.00631077	NM_017664.3	4	1	0	3	1097	ankyrin repeat domain 10 [Source:HGNC Symbol;Acc:HGNC:20265]	TRUE
ATP13A3	479.324	272.681	0.813913	0.000751091	0.00631488	NM_024524.3	13	4	1	9	3245	ATPase 13A3 [Source:HGNC Symbol;Acc:HGNC:24113]	TRUE
WDR45B	426.446	233.726	0.867763	0.000750327	0.00631488	NM_019613.3	1	1	0	3	1357	WD repeat domain 45B [Source:HGNC Symbol;Acc:HGNC:25072]	TRUE
EIF4A3	521.304	303.844	0.77873	0.000756648	0.00634848	NM_014740.3	0	1	1	1	276	eukaryotic translation initiation factor 4A3 [Source:HGNC Symbol;Acc:HGNC:18683]	TRUE
ETNK1	160.897	56.4839	1.51071	0.000758968	0.00634886	NM_018638.4	11	9	5	18	5720	ethanolamine kinase 1 [Source:HGNC Symbol;Acc:HGNC:24649]	TRUE
ETS1	223.569	95.4382	1.22835	0.000759415	0.00634886	NM_001143820.1	6	1	0	8	3600	ETS proto-oncogene 1, transcription factor [Source:HGNC Symbol;Acc:HGNC:3488]	TRUE
TAF2	211.057	85.6997	1.30086	0.000760883	0.00635601	NM_003184.3	3	0	0	1	1150	TATA-box binding protein associated factor 2 [Source:HGNC Symbol;Acc:HGNC:11536]	TRUE
SFT2D2	867.952	566.786	0.614763	0.000763571	0.00637333	NM_199344.2	2	0	0	0	310	SFT2 domain containing 2 [Source:HGNC Symbol;Acc:HGNC:25140]	TRUE
HMGCR	165.964	60.3793	1.45881	0.000768142	0.00640123	NM_000859.2	2	2	0	4	1759	3-hydroxy-3-methylglutaryl-CoA reductase [Source:HGNC Symbol;Acc:HGNC:5006]	TRUE
FAM102B	446.317	247.36	0.851744	0.000769326	0.00640591	NM_001010883.2	13	4	1	8	4177	family with sequence similarity 102 member B [Source:HGNC Symbol;Acc:HGNC:27637]	TRUE
CDCA7	200.98	81.8042	1.29683	0.00077766	0.00647011	NM_031942.4	6	1	1	5	1326	cell division cycle associated 7 [Source:HGNC Symbol;Acc:HGNC:14628]	TRUE
PPP1R35	181.873	70.1179	1.37513	0.000788464	0.00655474	NM_145030.2	0	0	0	1	71	protein phosphatase 1 regulatory subunit 35 [Source:HGNC Symbol;Acc:HGNC:28320]	TRUE
FAM91A1	329.549	161.661	1.02811	0.000794359	0.00659733	NM_001317917.1	6	4	0	4	2748	family with sequence similarity 91 member A1 [Source:HGNC Symbol;Acc:HGNC:26306]	TRUE
OTUD4	353.753	183.086	0.950461	0.00079486	0.00659733	NM_001102653.1	12	3	2	6	3780	OTU deubiquitinase 4 [Source:HGNC Symbol;Acc:HGNC:24949]	TRUE
C5orf30	114.134	31.1635	1.87321	0.000799997	0.00662936	NM_001316968.1	10	3	0	7	2120	chromosome 5 open reading frame 30 [Source:HGNC Symbol;Acc:HGNC:25052]	TRUE
PFKFB2	459.932	257.099	0.839425	0.000805653	0.00667091	NM_006212.2	6	2	0	5	5446	6-phosphofructo-2-kinase/fructose-2,6-biphosphatase 2 [Source:HGNC Symbol;Acc:HGNC:8873]	TRUE
TXNIP	487.729	274.628	0.82902	0.000808433	0.00668859	NM_001313972.1	1	2	0	1	1425	thioredoxin interacting protein [Source:HGNC Symbol;Acc:HGNC:16952]	TRUE
AZIN1	458.093	257.099	0.833565	0.000809405	0.0066913	NM_001301668.1	5	3	0	10	2272	antizyme inhibitor 1 [Source:HGNC Symbol;Acc:HGNC:16432]	TRUE
CTNNB1	760.865	483.034	0.655712	0.000811658	0.00669925	NM_001904.3	3	1	0	2	1106	catenin beta 1 [Source:HGNC Symbol;Acc:HGNC:2514]	TRUE
UBAC2	284.429	136.34	1.06102	0.000818144	0.00674205	NM_001144072.1	2	1	0	3	1164	UBA domain containing 2 [Source:HGNC Symbol;Acc:HGNC:20486]	TRUE
CTTNBP2NL	385.712	206.458	0.90183	0.000823146	0.00677252	NM_018704.2	9	4	0	5	3752	CTTNBP2 N-terminal like [Source:HGNC Symbol;Acc:HGNC:25330]	TRUE
SLC25A40	127.806	38.9544	1.71419	0.000824236	0.00677611	NM_018843.3	6	2	0	6	1750	solute carrier family 25 member 40 [Source:HGNC Symbol;Acc:HGNC:29680]	TRUE
MRPL39	161.038	56.4839	1.51215	0.00084428	0.00690805	NM_080794.3	0	1	0	2	95	mitochondrial ribosomal protein L39 [Source:HGNC Symbol;Acc:HGNC:14027]	TRUE
TIFA	135.279	42.8498	1.65898	0.000844053	0.00690805	NM_052864.2	3	1	1	3	2236	TRAF interacting protein with forkhead associated domain [Source:HGNC Symbol;Acc:HGNC:19075]	TRUE
BBS10	69.6918	9.7386	2.83971	0.000863949	0.00706341	NM_024685.3	9	3	1	4	1327	Bardet-Biedl syndrome 10 [Source:HGNC Symbol;Acc:HGNC:26291]	TRUE
FBXO45	175.956	64.2747	1.45367	0.000865573	0.00707112	NM_001105573.1	9	4	1	4	4741	F-box protein 45 [Source:HGNC Symbol;Acc:HGNC:29148]	TRUE
XPR1	411.5	225.935	0.865005	0.000866843	0.00707592	NM_001135669.1	12	3	0	11	6213	xenotropic and polytropic retrovirus receptor 1 [Source:HGNC Symbol;Acc:HGNC:12827]	TRUE
BRI3	334.42	171.399	0.964202	0.000875398	0.00711776	NM_015379.4	2	0	0	2	284	brain protein I3 [Source:HGNC Symbol;Acc:HGNC:1109]	TRUE
DEPDC1	203.414	83.7519	1.28053	0.000877895	0.00713247	NM_001114120.2	10	5	0	11	2780	DEP domain containing 1 [Source:HGNC Symbol;Acc:HGNC:22949]	TRUE
NUP153	604.808	364.224	0.731961	0.000881411	0.00714511	NM_001278209.1	4	3	1	5	1062	nucleoporin 153 [Source:HGNC Symbol;Acc:HGNC:8062]	TRUE
SLC17A5	120.022	35.0589	1.77555	0.000881517	0.00714511	NM_012434.4	4	1	1	5	1698	solute carrier family 17 member 5 [Source:HGNC Symbol;Acc:HGNC:10933]	TRUE
TMEM237	94.6018	21.4249	2.14321	0.000886482	0.00717974	NM_001044385.2	6	4	0	10	4071	transmembrane protein 237 [Source:HGNC Symbol;Acc:HGNC:14432]	TRUE
SLC11A2	288.562	140.236	1.04106	0.000892392	0.00721634	NM_000617.2	6	1	0	3	2333	solute carrier family 11 member 2 [Source:HGNC Symbol;Acc:HGNC:10908]	TRUE
C11orf95	157.501	56.4839	1.4795	0.000912457	0.00735567	NM_001144936.1	5	3	0	4	3526	chromosome 11 open reading frame 95 [Source:HGNC Symbol;Acc:HGNC:28449]	TRUE
GNA12	418.605	231.779	0.852851	0.000916876	0.00738555	NM_001282440.1	3	1	0	3	3076	G protein subunit alpha 12 [Source:HGNC Symbol;Acc:HGNC:4380]	TRUE
SLC35A2	259.18	120.759	1.1019	0.000919763	0.00739732	NM_001042498.2	0	0	1	1	1115	solute carrier family 35 member A2 [Source:HGNC Symbol;Acc:HGNC:11022]	TRUE
SNX13	201.631	81.8042	1.30202	0.000927286	0.00744052	NM_015132.4	13	3	1	14	3284	sorting nexin 13 [Source:HGNC Symbol;Acc:HGNC:21335]	TRUE
ZBTB43	273.616	130.497	1.06823	0.000931447	0.00746528	NM_001135776.1	6	2	0	6	4297	zinc finger and BTB domain containing 43 [Source:HGNC Symbol;Acc:HGNC:17908]	TRUE
STK4	469.02	268.785	0.803234	0.000944814	0.00755778	NM_006282.3	5	3	0	7	4801	serine/threonine kinase 4 [Source:HGNC Symbol;Acc:HGNC:11408]	TRUE
PPP3CB	204.432	81.8042	1.32214	0.000949008	0.00758549	NM_001142353.2	8	1	0	2	1814	protein phosphatase 3 catalytic subunit beta [Source:HGNC Symbol;Acc:HGNC:9315]	TRUE
FBXL3	229.739	99.3337	1.21022	0.000956036	0.0076299	NM_012158.2	6	0	0	9	1891	F-box and leucine rich repeat protein 3 [Source:HGNC Symbol;Acc:HGNC:13599]	TRUE
PPAT	166.927	62.327	1.42113	0.000960521	0.00765981	NM_002703.4	1	3	1	3	1990	phosphoribosyl pyrophosphate amidotransferase [Source:HGNC Symbol;Acc:HGNC:9238]	TRUE
MAPK14	310.641	153.87	1.01397	0.000970877	0.00772931	NM_139014.2	6	2	1	6	2869	mitogen-activated protein kinase 14 [Source:HGNC Symbol;Acc:HGNC:6876]	TRUE
PURB	461.773	262.942	0.812642	0.00097706	0.00776187	NM_033224.4	8	7	2	15	8117	purine rich element binding protein B [Source:HGNC Symbol;Acc:HGNC:9702]	TRUE
ATP9A	365.841	194.772	0.90935	0.000979099	0.00777211	NM_006045.2	7	4	1	2	4436	ATPase phospholipid transporting 9A (putative) [Source:HGNC Symbol;Acc:HGNC:13540]	TRUE
DYNLT1	115.634	33.1112	1.80448	0.0009823	0.00778561	NM_001291603.1	0	0	0	1	426	dynein light chain Tctex-type 1 [Source:HGNC Symbol;Acc:HGNC:11697]	TRUE
MIB1	308.177	148.027	1.05859	0.000993526	0.00786857	NM_020774.3	11	9	0	12	6291	mindbomb E3 ubiquitin protein ligase 1 [Source:HGNC Symbol;Acc:HGNC:21086]	TRUE
BLOC1S6	221.814	95.4382	1.21719	0.000994369	0.00786924	NM_001311256.1	4	1	1	5	3372	biogenesis of lysosomal organelles complex 1 subunit 6 [Source:HGNC Symbol;Acc:HGNC:8549]	TRUE
PRRC1	371.275	198.667	0.902279	0.000999794	0.00790615	NM_130809.4	13	3	3	7	3173	proline rich coiled-coil 1 [Source:HGNC Symbol;Acc:HGNC:28164]	TRUE
PPIC	153.226	54.5361	1.49047	0.00100062	0.00790665	NM_000943.4	1	1	0	1	492	peptidylprolyl isomerase C [Source:HGNC Symbol;Acc:HGNC:9256]	TRUE
FAM76B	120.871	35.0589	1.78635	0.0010069	0.00795025	NM_144664.4	12	4	1	11	2619	family with sequence similarity 76 member B [Source:HGNC Symbol;Acc:HGNC:28492]	TRUE
TRIM13	73.9658	11.6863	2.66305	0.0010084	0.00795604	NM_001007278.2	7	6	2	5	5303	tripartite motif containing 13 [Source:HGNC Symbol;Acc:HGNC:9976]	TRUE
ZFAND5	407.904	222.04	0.877809	0.0010235	0.008069	NM_001102420.2	10	4	3	9	4528	zinc finger AN1-type containing 5 [Source:HGNC Symbol;Acc:HGNC:13008]	TRUE
TES	480.002	276.576	0.7956	0.00102839	0.00809523	NM_015641.3	7	2	0	4	1301	testin LIM domain protein [Source:HGNC Symbol;Acc:HGNC:14620]	TRUE
FAM117B	250.771	112.968	1.15107	0.00103314	0.00812647	NM_173511.3	7	4	0	8	3993	family with sequence similarity 117 member B [Source:HGNC Symbol;Acc:HGNC:14440]	TRUE
MTMR6	123.758	37.0067	1.74233	0.00103883	0.00816502	NM_004685.3	5	2	1	6	3031	myotubularin related protein 6 [Source:HGNC Symbol;Acc:HGNC:7453]	TRUE
MAPK8	122.088	37.0067	1.72224	0.00103963	0.00816518	NM_001278548.1	14	4	0	6	4465	mitogen-activated protein kinase 8 [Source:HGNC Symbol;Acc:HGNC:6881]	TRUE
IL13RA1	365.189	194.772	0.907038	0.00105017	0.00822923	NM_001560.2	3	1	0	4	2679	interleukin 13 receptor subunit alpha 1 [Source:HGNC Symbol;Acc:HGNC:5974]	TRUE
TIGAR	111.388	31.1635	1.83799	0.00104968	0.00822923	NM_020375.2	14	7	1	10	7337	TP53 induced glycolysis regulatory phosphatase [Source:HGNC Symbol;Acc:HGNC:1185]	TRUE
ARL8B	347.894	183.086	0.926163	0.00105457	0.00825745	NM_018184.2	8	1	1	6	2203	ADP ribosylation factor like GTPase 8B [Source:HGNC Symbol;Acc:HGNC:25564]	TRUE
CCNE2	166.926	62.327	1.42174	0.00106067	0.00827982	NM_057749.2	2	1	0	4	1408	cyclin E2 [Source:HGNC Symbol;Acc:HGNC:1590]	TRUE
RAB40B	136.638	44.7975	1.60932	0.00106221	0.00827982	NM_006822.2	0	0	0	1	796	RAB40B, member RAS oncogene family [Source:HGNC Symbol;Acc:HGNC:18284]	TRUE
TIPARP	401.931	220.092	0.869124	0.00106188	0.00827982	NM_001184717.1	3	1	0	4	1639	TCDD inducible poly(ADP-ribose) polymerase [Source:HGNC Symbol;Acc:HGNC:23696]	TRUE
EMC1	245.394	112.968	1.11927	0.00106713	0.00830572	NM_001271427.1	9	2	0	5	3639	ER membrane protein complex subunit 1 [Source:HGNC Symbol;Acc:HGNC:28957]	TRUE
STX2	132.335	42.8498	1.627	0.00106661	0.00830572	NM_194356.2	9	1	0	4	2423	syntaxin 2 [Source:HGNC Symbol;Acc:HGNC:3403]	TRUE
PIP4K2B	283.127	138.288	1.03388	0.00107178	0.00833565	NM_003559.4	0	2	0	3	4000	phosphatidylinositol-5-phosphate 4-kinase type 2 beta [Source:HGNC Symbol;Acc:HGNC:8998]	TRUE
CYP26B1	146.178	50.6407	1.52908	0.00107441	0.00834136	NM_001277742.1	4	1	1	2	2989	cytochrome P450 family 26 subfamily B member 1 [Source:HGNC Symbol;Acc:HGNC:20581]	TRUE
TRUB1	172.418	66.2225	1.3808	0.00107612	0.00834432	NM_139169.4	8	8	1	4	2301	TruB pseudouridine synthase family member 1 [Source:HGNC Symbol;Acc:HGNC:16060]	TRUE
B4GALT3	178.306	70.1179	1.34658	0.0010772	0.00834646	NM_001199873.1	1	0	0	1	506	beta-1,4-galactosyltransferase 3 [Source:HGNC Symbol;Acc:HGNC:926]	TRUE
NR1D2	213.548	91.5428	1.22241	0.00107996	0.0083616	NM_001145425.1	7	2	1	6	3199	nuclear receptor subfamily 1 group D member 2 [Source:HGNC Symbol;Acc:HGNC:7963]	TRUE
NADK	363.831	194.772	0.901499	0.0010912	0.00843603	NM_001198993.1	2	0	1	3	1672	NAD kinase [Source:HGNC Symbol;Acc:HGNC:29831]	TRUE
PHC1	182.921	72.0656	1.34334	0.00111614	0.00860962	NM_004426.2	2	1	0	4	2008	polyhomeotic homolog 1 [Source:HGNC Symbol;Acc:HGNC:3182]	TRUE
LRIF1	192.233	77.9088	1.30348	0.00112284	0.00864848	NM_001006945.1	3	1	0	0	769	ligand dependent nuclear receptor interacting factor 1 [Source:HGNC Symbol;Acc:HGNC:30299]	TRUE
KLHL9	157.868	56.4839	1.48347	0.00112419	0.0086485	NM_018847.2	5	3	0	4	1987	kelch like family member 9 [Source:HGNC Symbol;Acc:HGNC:18732]	TRUE
TMEM70	117.758	35.0589	1.74782	0.00112451	0.0086485	NM_001040613.2	3	1	0	5	1635	transmembrane protein 70 [Source:HGNC Symbol;Acc:HGNC:26050]	TRUE
UBE2G1	436.891	247.36	0.820812	0.00113193	0.00869263	NM_003342.4	5	2	0	5	3337	ubiquitin conjugating enzyme E2 G1 [Source:HGNC Symbol;Acc:HGNC:12482]	TRUE
RB1	455.572	253.204	0.847916	0.0011375	0.00872897	NM_000321.2	8	4	0	4	1819	RB transcriptional corepressor 1 [Source:HGNC Symbol;Acc:HGNC:9884]	TRUE
ZNF639	178.08	70.1179	1.34494	0.00114031	0.0087313	NM_001303425.1	2	3	1	5	1113	zinc finger protein 639 [Source:HGNC Symbol;Acc:HGNC:30950]	TRUE
SRSF8	145.13	50.6407	1.51905	0.00114385	0.00875183	NM_032102.3	7	4	0	7	3149	serine and arginine rich splicing factor 8 [Source:HGNC Symbol;Acc:HGNC:16988]	TRUE
TMEM19	118.267	35.0589	1.75471	0.00116705	0.00891616	NM_018279.3	1	7	1	3	3065	transmembrane protein 19 [Source:HGNC Symbol;Acc:HGNC:25605]	TRUE
IP6K1	267.332	128.549	1.05636	0.00117314	0.0089429	NM_001006115.2	2	0	0	2	2827	inositol hexakisphosphate kinase 1 [Source:HGNC Symbol;Acc:HGNC:18360]	TRUE
BCL10	160.076	58.4316	1.45452	0.00117462	0.00894733	NM_001320715.1	9	3	1	6	1851	B cell CLL/lymphoma 10 [Source:HGNC Symbol;Acc:HGNC:989]	TRUE
ZDHHC13	63.0113	7.79088	3.01624	0.0011763	0.00894733	NM_001001483.2	0	0	0	2	460	zinc finger DHHC-type containing 13 [Source:HGNC Symbol;Acc:HGNC:18413]	TRUE
SDE2	184.59	74.0133	1.31888	0.00119485	0.00904866	NM_152608.3	17	2	0	5	2600	SDE2 telomere maintenance homolog [Source:HGNC Symbol;Acc:HGNC:26643]	TRUE
UBP1	367.566	194.772	0.916683	0.00120995	0.00912791	NM_001128160.1	6	2	0	4	1995	upstream binding protein 1 [Source:HGNC Symbol;Acc:HGNC:12507]	TRUE
CLDN1	142.497	48.693	1.54972	0.00124333	0.00935428	NM_021101.4	8	1	1	5	2576	claudin 1 [Source:HGNC Symbol;Acc:HGNC:2032]	TRUE
CTH	225.805	101.281	1.1569	0.00124866	0.00938755	NM_001190463.1	0	1	0	3	724	cystathionine gamma-lyase [Source:HGNC Symbol;Acc:HGNC:2501]	TRUE
RIMKLB	515.047	305.792	0.752353	0.00124986	0.00938981	NM_001297776.1	6	5	1	8	3407	ribosomal modification protein rimK like family member B [Source:HGNC Symbol;Acc:HGNC:29228]	TRUE
CCND1	566.596	344.746	0.716623	0.00125624	0.00942968	NM_053056.2	6	0	0	1	3192	cyclin D1 [Source:HGNC Symbol;Acc:HGNC:1582]	TRUE
IFNAR2	131.373	42.8498	1.61674	0.00125699	0.00942968	NM_001289126.1	0	0	0	1	1710	interferon alpha and beta receptor subunit 2 [Source:HGNC Symbol;Acc:HGNC:5433]	TRUE
ZFAND6	220.031	97.386	1.17619	0.00126548	0.00947619	NM_001242911.1	2	1	1	3	765	zinc finger AN1-type containing 6 [Source:HGNC Symbol;Acc:HGNC:30164]	TRUE
BTG1	257.623	122.706	1.0702	0.00128375	0.00958886	NM_001731.2	11	3	2	7	3802	BTG anti-proliferation factor 1 [Source:HGNC Symbol;Acc:HGNC:1130]	TRUE
CEP85	192.602	79.8565	1.26982	0.00129032	0.00963098	NM_001281517.2	1	0	0	1	1517	centrosomal protein 85 [Source:HGNC Symbol;Acc:HGNC:25309]	TRUE
HSD17B12	194.866	81.8042	1.25234	0.00129465	0.00964945	NM_016142.2	5	0	1	6	1371	hydroxysteroid 17-beta dehydrogenase 12 [Source:HGNC Symbol;Acc:HGNC:18646]	TRUE
REEP1	78.439	15.5818	2.33169	0.00129399	0.00964945	NM_001164730.1	4	0	0	4	3107	receptor accessory protein 1 [Source:HGNC Symbol;Acc:HGNC:25786]	TRUE
TRIQK	89.025	19.4772	2.19346	0.00129575	0.00965072	NM_001171795.1	7	6	1	8	3092	triple QxxK/R motif containing [Source:HGNC Symbol;Acc:HGNC:27828]	TRUE
VGLL4	277.409	136.34	1.02494	0.00131078	0.00975562	NM_001128219.2	4	0	0	1	2489	vestigial like family member 4 [Source:HGNC Symbol;Acc:HGNC:28966]	TRUE
BTBD3	686.813	434.341	0.66135	0.00131376	0.00976377	NM_001282550.1	8	2	0	6	2929	BTB domain containing 3 [Source:HGNC Symbol;Acc:HGNC:15854]	TRUE
ERMP1	237.807	107.125	1.15109	0.00131333	0.00976377	NM_024896.2	5	3	0	3	2572	endoplasmic reticulum metallopeptidase 1 [Source:HGNC Symbol;Acc:HGNC:23703]	TRUE
CBX8	156.652	58.4316	1.4226	0.00134665	0.00997963	NM_020649.2	1	0	1	0	258	chromobox 8 [Source:HGNC Symbol;Acc:HGNC:15962]	TRUE
PTBP3	997.594	660.277	0.595766	0.00134948	0.00998636	NM_001163788.2	12	6	3	9	6136	polypyrimidine tract binding protein 3 [Source:HGNC Symbol;Acc:HGNC:10253]	TRUE
GNAS	476.947	1698.41	-1.8328	2.9246e-27	5.05712e-24	NM_016592.3	0	1	0	10	1458	GNAS complex locus [Source:HGNC Symbol;Acc:HGNC:4392]
GAPDH	482.014	1676.99	-1.79913	7.4314e-27	1.10144e-23	NM_001256799.2	0	0	0	1	205	glyceraldehyde-3-phosphate dehydrogenase [Source:HGNC Symbol;Acc:HGNC:4141]
PKM	724.182	2163.92	-1.57959	1.36252e-25	1.76702e-22	NM_001206796.2	0	0	0	1	621	pyruvate kinase M1/2 [Source:HGNC Symbol;Acc:HGNC:9021]
GOLGB1	118.607	716.761	-2.59612	5.10673e-24	5.88693e-21	NM_001256486.1	0	0	0	4	1281	golgin B1 [Source:HGNC Symbol;Acc:HGNC:4429]
EEF2	1354.18	3215.68	-1.24786	9.99202e-23	9.42429e-20	NM_001961.3	0	0	0	1	498	eukaryotic translation elongation factor 2 [Source:HGNC Symbol;Acc:HGNC:3214]
ENO1	636.997	1860.07	-1.54653	2.4155e-21	2.08841e-18	NM_001201483.1	0	0	0	1	360	enolase 1 [Source:HGNC Symbol;Acc:HGNC:3350]
ALDOA	453.735	1414.04	-1.64015	4.11629e-21	3.28512e-18	NM_000034.3	0	0	0	1	208	aldolase, fructose-bisphosphate A [Source:HGNC Symbol;Acc:HGNC:414]
ASS1	534.354	1571.81	-1.55692	1.4475e-20	1.0727e-17	NM_000050.4	1	0	0	1	253	argininosuccinate synthase 1 [Source:HGNC Symbol;Acc:HGNC:758]
CENPF	300.452	1077.09	-1.84238	2.65529e-20	1.83658e-17	NM_016343.3	1	0	2	2	777	centromere protein F [Source:HGNC Symbol;Acc:HGNC:1857]
FOLR1	396.499	1310.82	-1.72575	3.73171e-20	2.41978e-17	NM_000802.3	0	0	0	1	146	folate receptor 1 [Source:HGNC Symbol;Acc:HGNC:3791]
PPDPF	61.766	459.662	-2.89529	2.23955e-19	1.29085e-16	NM_024299.2	0	0	0	1	292	pancreatic progenitor cell differentiation and proliferation factor [Source:HGNC Symbol;Acc:HGNC:16142]
MKI67	425.231	1390.67	-1.71038	1.52872e-18	8.34759e-16	NM_001145966.1	0	2	0	4	2531	marker of proliferation Ki-67 [Source:HGNC Symbol;Acc:HGNC:7107]
UBC	101.028	557.048	-2.46302	2.06345e-18	1.07042e-15	NM_021009.6	0	0	0	1	69	ubiquitin C [Source:HGNC Symbol;Acc:HGNC:12468]
LDHA	534.326	1482.21	-1.47231	3.6809e-18	1.81854e-15	NM_001165416.1	1	0	0	3	1086	lactate dehydrogenase A [Source:HGNC Symbol;Acc:HGNC:6535]
EIF5B	236.506	849.206	-1.84443	3.05068e-17	1.37612e-14	NM_015904.3	6	1	0	2	851	eukaryotic translation initiation factor 5B [Source:HGNC Symbol;Acc:HGNC:30793]
KRT8	488.497	1388.72	-1.50789	3.27664e-17	1.41646e-14	NM_001256282.1	0	0	0	1	241	keratin 8 [Source:HGNC Symbol;Acc:HGNC:6446]
ALPI	698.563	1723.73	-1.3033	7.75889e-17	3.09609e-14	NM_001631.4	0	0	0	4	1599	alkaline phosphatase, intestinal [Source:HGNC Symbol;Acc:HGNC:437]
KRT18	234.638	839.467	-1.83952	9.31099e-17	3.57784e-14	NM_000224.2	0	0	0	1	59	keratin 18 [Source:HGNC Symbol;Acc:HGNC:6430]
TCEAL4	19.1357	264.89	-3.79295	1.27967e-16	4.74163e-14	NM_001006935.2	0	0	0	2	413	transcription elongation factor A like 4 [Source:HGNC Symbol;Acc:HGNC:26121]
HSP90AA1	722.257	1752.95	-1.27942	1.55175e-16	5.55153e-14	NM_001017963.2	0	1	0	1	974	heat shock protein 90 alpha family class A member 1 [Source:HGNC Symbol;Acc:HGNC:5253]
RPL12	105.925	518.093	-2.28998	1.10468e-15	3.82034e-13	NM_000976.3	0	0	0	1	47	ribosomal protein L12 [Source:HGNC Symbol;Acc:HGNC:10302]
TKT	316.87	956.33	-1.59388	3.39486e-15	1.13618e-12	NM_001135055.2	0	0	0	1	908	transketolase [Source:HGNC Symbol;Acc:HGNC:11834]
SRRM2	860.285	2084.06	-1.27709	6.18879e-15	2.00652e-12	NM_016333.3	0	1	0	1	545	serine/arginine repetitive matrix 2 [Source:HGNC Symbol;Acc:HGNC:16639]
TPI1	296.573	903.742	-1.60738	7.97925e-15	2.50863e-12	NM_000365.5	0	0	0	1	563	triosephosphate isomerase 1 [Source:HGNC Symbol;Acc:HGNC:12009]
ACTB	930.682	2025.63	-1.12223	1.24024e-14	3.78454e-12	NM_001101.3	4	0	0	1	600	actin beta [Source:HGNC Symbol;Acc:HGNC:132]
EEF1A2	462.766	1244.59	-1.42792	1.58203e-14	4.68959e-12	NM_001958.3	0	0	0	1	286	eukaryotic translation elongation factor 1 alpha 2 [Source:HGNC Symbol;Acc:HGNC:3192]
HDLBP	496.764	1353.66	-1.44702	2.4573e-14	7.0818e-12	NM_001243900.2	2	0	0	2	2337	high density lipoprotein binding protein [Source:HGNC Symbol;Acc:HGNC:4857]
CAPNS1	143.971	594.054	-2.04592	2.89581e-14	8.12e-12	NM_001003962.2	0	0	0	1	514	calpain small subunit 1 [Source:HGNC Symbol;Acc:HGNC:1481]
VIM	504.348	1267.97	-1.33026	3.51873e-14	9.60706e-12	NM_003380.3	0	0	0	3	322	vimentin [Source:HGNC Symbol;Acc:HGNC:12692]
HIST1H1E	190.932	671.963	-1.81557	5.22841e-14	1.38375e-11	NM_005321.2	0	0	0	0	65	histone cluster 1 H1 family member e [Source:HGNC Symbol;Acc:HGNC:4718]
SH3BGRL3	46.1408	333.06	-2.85364	5.33493e-14	1.38375e-11	NM_031286.3	0	0	0	1	399	SH3 domain binding glutamate rich protein like 3 [Source:HGNC Symbol;Acc:HGNC:15568]
TUBB4B	323.523	938.801	-1.53741	6.02545e-14	1.52473e-11	NM_006088.5	0	1	0	1	151	tubulin beta 4B class IVb [Source:HGNC Symbol;Acc:HGNC:20771]
MUC16	74.1933	416.812	-2.49177	6.30774e-14	1.55816e-11	NM_024690.2	0	0	0	1	88	mucin 16, cell surface associated [Source:HGNC Symbol;Acc:HGNC:15582]
RPL8	296.886	895.951	-1.59418	7.92093e-14	1.91116e-11	NM_000973.4	0	0	0	1	39	ribosomal protein L8 [Source:HGNC Symbol;Acc:HGNC:10368]
RPL19	139.243	562.891	-2.01612	1.10366e-13	2.60238e-11	NM_000981.3	0	0	0	2	79	ribosomal protein L19 [Source:HGNC Symbol;Acc:HGNC:10312]
SPINK5	39.828	296.053	-2.89298	3.25395e-13	7.33906e-11	NM_001127698.1	0	0	1	3	371	serine peptidase inhibitor, Kazal type 5 [Source:HGNC Symbol;Acc:HGNC:15464]
GSTP1	137.913	578.473	-2.07016	3.69856e-13	8.16438e-11	NM_000852.3	0	0	0	1	76	glutathione S-transferase pi 1 [Source:HGNC Symbol;Acc:HGNC:4638]
GPATCH4	29.5812	270.733	-3.1982	6.24669e-13	1.32264e-10	NM_015590.3	0	0	0	1	905	G-patch domain containing 4 [Source:HGNC Symbol;Acc:HGNC:25982]
RPL4	286.524	816.094	-1.5101	1.45547e-12	2.96088e-10	NM_000968.3	0	0	0	1	92	ribosomal protein L4 [Source:HGNC Symbol;Acc:HGNC:10353]
TPR	231.043	710.918	-1.62191	2.28785e-12	4.47858e-10	NM_003292.2	6	4	0	11	2319	translocated promoter region, nuclear basket protein [Source:HGNC Symbol;Acc:HGNC:12017]
HIST1H1C	160.331	574.577	-1.84074	2.47927e-12	4.76341e-10	NM_005319.3	0	0	0	0	47	histone cluster 1 H1 family member c [Source:HGNC Symbol;Acc:HGNC:4716]
PLP2	166.984	578.473	-1.79294	3.64294e-12	6.76836e-10	NM_002668.2	0	0	0	2	426	proteolipid protein 2 [Source:HGNC Symbol;Acc:HGNC:9087]
RPL11	156.708	557.048	-1.8301	3.65328e-12	6.76836e-10	NM_000975.3	0	0	0	1	52	ribosomal protein L11 [Source:HGNC Symbol;Acc:HGNC:10301]
TPM2	128.232	500.564	-1.96561	4.19458e-12	7.63487e-10	NM_001301227.1	0	0	0	1	233	tropomyosin 2 [Source:HGNC Symbol;Acc:HGNC:12011]
GRINA	143.631	541.466	-1.91559	4.3849e-12	7.84368e-10	NM_000837.1	0	0	0	1	574	glutamate ionotropic receptor NMDA type subunit associated protein 1 [Source:HGNC Symbol;Acc:HGNC:4589]
KTN1	169.673	576.525	-1.76479	5.95484e-12	1.04714e-09	NM_001079521.1	3	1	0	4	481	kinectin 1 [Source:HGNC Symbol;Acc:HGNC:6467]
TUBB	732.222	1583.5	-1.11314	6.33268e-12	1.09503e-09	NM_001293212.1	1	1	0	3	1030	tubulin beta class I [Source:HGNC Symbol;Acc:HGNC:20778]
CKB	286.667	835.572	-1.54431	7.47366e-12	1.27114e-09	NM_001823.4	0	0	0	1	206	creatine kinase B [Source:HGNC Symbol;Acc:HGNC:1991]
CSRP1	173.608	578.473	-1.73666	1.06237e-11	1.77776e-09	NM_001193570.1	0	1	0	1	1183	cysteine and glycine rich protein 1 [Source:HGNC Symbol;Acc:HGNC:2469]
UCP2	126.986	490.825	-1.9517	1.81399e-11	2.98733e-09	NM_003355.2	0	0	0	0	336	uncoupling protein 2 [Source:HGNC Symbol;Acc:HGNC:12518]
FXYD5	50.6132	298.001	-2.55847	2.13931e-11	3.41466e-09	NM_001320912.1	0	0	0	0	325	FXYD domain containing ion transport regulator 5 [Source:HGNC Symbol;Acc:HGNC:4029]
FLNA	2276.66	4043.47	-0.82891	2.54138e-11	3.99497e-09	NM_001110556.1	0	0	0	1	317	filamin A [Source:HGNC Symbol;Acc:HGNC:3754]
HIST1H1B	125.712	475.244	-1.91925	2.63595e-11	4.0818e-09	NM_005322.2	0	0	0	0	57	histone cluster 1 H1 family member b [Source:HGNC Symbol;Acc:HGNC:4719]
ALPL	699.867	1501.69	-1.10187	3.46507e-11	5.28679e-09	NM_000478.5	0	0	0	1	764	alkaline phosphatase, liver/bone/kidney [Source:HGNC Symbol;Acc:HGNC:438]
NACA	166.078	549.257	-1.72626	6.22977e-11	9.23341e-09	NM_001320194.1	0	0	0	1	332	nascent polypeptide associated complex subunit alpha [Source:HGNC Symbol;Acc:HGNC:7629]
AP2M1	273.419	767.401	-1.48971	8.01348e-11	1.17098e-08	NM_001025205.1	0	0	0	1	475	adaptor related protein complex 2 subunit mu 1 [Source:HGNC Symbol;Acc:HGNC:564]
RPLP0	161.464	529.78	-1.71421	9.29755e-11	1.33975e-08	NM_001002.3	1	0	0	1	73	ribosomal protein lateral stalk subunit P0 [Source:HGNC Symbol;Acc:HGNC:10371]
RPS4X	201.603	607.688	-1.59212	9.68088e-11	1.37588e-08	NM_001007.4	0	0	0	1	68	ribosomal protein S4 X-linked [Source:HGNC Symbol;Acc:HGNC:10424]
HIST1H2AE	72.2682	342.799	-2.24687	1.01714e-10	1.40916e-08	NM_021052.2	0	0	0	0	116	histone cluster 1 H2A family member e [Source:HGNC Symbol;Acc:HGNC:4724]
TIMP1	88.0922	391.492	-2.15358	1.02927e-10	1.40916e-08	NM_003254.2	0	0	0	1	100	TIMP metallopeptidase inhibitor 1 [Source:HGNC Symbol;Acc:HGNC:11820]
GPS1	64.2008	325.269	-2.34238	1.09707e-10	1.47819e-08	NM_001321089.1	0	0	0	1	343	G protein pathway suppressor 1 [Source:HGNC Symbol;Acc:HGNC:4549]
CHCHD10	77.703	350.589	-2.17367	1.28702e-10	1.69524e-08	NM_001301339.1	0	0	0	1	173	coiled-coil-helix-coiled-coil-helix domain containing 10 [Source:HGNC Symbol;Acc:HGNC:15559]
PRDX2	113.54	430.446	-1.923	1.29083e-10	1.69524e-08	NM_005809.5	0	0	0	1	261	peroxiredoxin 2 [Source:HGNC Symbol;Acc:HGNC:9353]
KRT17	171.202	557.048	-1.70297	1.31264e-10	1.70234e-08	NM_000422.2	0	0	0	1	154	keratin 17 [Source:HGNC Symbol;Acc:HGNC:6427]
HSP90AB1	837.522	1641.93	-0.971245	1.57096e-10	2.01218e-08	NM_001271969.1	2	0	0	2	290	heat shock protein 90 alpha family class B member 1 [Source:HGNC Symbol;Acc:HGNC:5258]
MYL9	44.5558	284.367	-2.67736	1.64009e-10	2.07511e-08	NM_006097.4	0	0	0	0	574	myosin light chain 9 [Source:HGNC Symbol;Acc:HGNC:15754]
DSP	709.632	1453	-1.03413	1.66815e-10	2.08518e-08	NM_001008844.2	3	0	0	4	839	desmoplakin [Source:HGNC Symbol;Acc:HGNC:3052]
GPX4	67.2011	323.321	-2.26682	1.81271e-10	2.23891e-08	NM_001039848.2	0	0	0	1	217	glutathione peroxidase 4 [Source:HGNC Symbol;Acc:HGNC:4556]
LRRK1	160.897	520.041	-1.69216	2.33377e-10	2.78937e-08	NM_024652.4	2	0	0	2	1264	leucine rich repeat kinase 1 [Source:HGNC Symbol;Acc:HGNC:18608]
NCL	798.741	1573.76	-0.978336	2.33904e-10	2.78937e-08	NM_005381.2	1	1	0	1	443	nucleolin [Source:HGNC Symbol;Acc:HGNC:7667]
PRRC2C	767.178	1523.12	-0.989283	2.69425e-10	3.17646e-08	NM_015172.3	7	1	0	3	1664	proline rich coiled-coil 2C [Source:HGNC Symbol;Acc:HGNC:24903]
EDF1	113.88	434.341	-1.93253	2.7911e-10	3.25367e-08	NM_001281297.1	0	0	0	0	342	endothelial differentiation related factor 1 [Source:HGNC Symbol;Acc:HGNC:3164]
RPL36	84.8085	368.119	-2.11929	3.12592e-10	3.55141e-08	NM_015414.3	0	0	0	1	46	ribosomal protein L36 [Source:HGNC Symbol;Acc:HGNC:13631]
TPT1	233.392	648.591	-1.4748	3.70441e-10	4.13261e-08	NM_001286272.1	4	1	0	7	4005	tumor protein, translationally-controlled 1 [Source:HGNC Symbol;Acc:HGNC:12022]
TMSB10	107.793	405.126	-1.91023	4.6122e-10	5.037e-08	NM_021103.3	0	0	0	1	252	thymosin beta 10 [Source:HGNC Symbol;Acc:HGNC:11879]
UBA1	444.224	1010.87	-1.18662	5.17918e-10	5.53958e-08	NM_003334.3	0	0	0	1	199	ubiquitin like modifier activating enzyme 1 [Source:HGNC Symbol;Acc:HGNC:12469]
HMGA1	582.645	1215.38	-1.06063	6.57149e-10	6.75042e-08	NM_001319077.1	0	1	0	1	1347	high mobility group AT-hook 1 [Source:HGNC Symbol;Acc:HGNC:5010]
AATF	59.445	294.106	-2.30728	6.78127e-10	6.89761e-08	NM_012138.3	0	0	0	1	207	apoptosis antagonizing transcription factor [Source:HGNC Symbol;Acc:HGNC:19235]
ARHGDIA	312.88	833.624	-1.41481	7.04271e-10	7.09399e-08	NM_001185077.2	0	0	0	1	1157	Rho GDP dissociation inhibitor alpha [Source:HGNC Symbol;Acc:HGNC:678]
RPS6	185.185	551.205	-1.57372	7.34698e-10	7.32932e-08	NM_001010.2	0	0	0	1	37	ribosomal protein S6 [Source:HGNC Symbol;Acc:HGNC:10429]
SLC25A39	174.401	541.466	-1.63533	8.34753e-10	8.17034e-08	NM_001143780.2	0	0	0	0	376	solute carrier family 25 member 39 [Source:HGNC Symbol;Acc:HGNC:24279]
COX6B1	30.7699	214.249	-2.80019	9.80939e-10	9.31938e-08	NM_001863.4	0	0	0	1	137	cytochrome c oxidase subunit 6B1 [Source:HGNC Symbol;Acc:HGNC:2280]
RPL32	85.6858	348.642	-2.02533	1.55933e-09	1.40679e-07	NM_000994.3	0	0	0	2	1149	ribosomal protein L32 [Source:HGNC Symbol;Acc:HGNC:10336]
HIST1H2BO	40.196	237.622	-2.56279	1.76497e-09	1.57858e-07	NM_003527.4	0	0	0	0	48	histone cluster 1 H2B family member o [Source:HGNC Symbol;Acc:HGNC:4758]
RPL6	98.707	373.962	-1.92211	1.79148e-09	1.5886e-07	NM_000970.4	0	0	0	1	43	ribosomal protein L6 [Source:HGNC Symbol;Acc:HGNC:10362]
EIF3H	108.671	395.387	-1.86388	1.8545e-09	1.61919e-07	NM_003756.2	0	0	0	2	190	eukaryotic translation initiation factor 3 subunit H [Source:HGNC Symbol;Acc:HGNC:3273]
RPS8	164.436	502.512	-1.6119	1.8572e-09	1.61919e-07	NM_001012.1	0	0	0	1	55	ribosomal protein S8 [Source:HGNC Symbol;Acc:HGNC:10441]
RPL35	108.841	399.282	-1.87621	2.1264e-09	1.79361e-07	NM_007209.3	0	0	0	1	39	ribosomal protein L35 [Source:HGNC Symbol;Acc:HGNC:10344]
SFN	128.883	447.975	-1.79869	2.44906e-09	2.01659e-07	NM_006142.3	0	0	0	1	497	stratifin [Source:HGNC Symbol;Acc:HGNC:10773]
HADHA	133.836	438.237	-1.71113	3.02408e-09	2.45116e-07	NM_000182.4	0	0	0	3	615	hydroxyacyl-CoA dehydrogenase trifunctional multienzyme complex subunit alpha [Source:HGNC Symbol;Acc:HGNC:4801]
GPI	749.317	1433.52	-0.935921	3.69017e-09	2.9257e-07	NM_000175.3	1	1	0	4	2377	glucose-6-phosphate isomerase [Source:HGNC Symbol;Acc:HGNC:4458]
RPL29	100.972	373.962	-1.88979	3.97949e-09	3.12782e-07	NM_000992.2	0	0	0	1	121	ribosomal protein L29 [Source:HGNC Symbol;Acc:HGNC:10331]
CTSZ	213.069	611.584	-1.52238	4.39099e-09	3.39974e-07	NM_001336.3	0	0	0	1	462	cathepsin Z [Source:HGNC Symbol;Acc:HGNC:2547]
ABCF1	183.458	525.884	-1.51945	4.66832e-09	3.58769e-07	NM_001025091.1	1	0	0	1	831	ATP binding cassette subfamily F member 1 [Source:HGNC Symbol;Acc:HGNC:70]
DLGAP4	115.408	397.335	-1.78333	5.00271e-09	3.76109e-07	NM_001042486.3	1	4	0	2	1606	DLG associated protein 4 [Source:HGNC Symbol;Acc:HGNC:24476]
CLU	168.626	504.459	-1.58162	5.12863e-09	3.80068e-07	NM_001831.3	3	0	0	3	1324	clusterin [Source:HGNC Symbol;Acc:HGNC:2095]
RPS5	88.8845	344.746	-1.95627	5.11147e-09	3.80068e-07	NM_001009.3	0	0	0	1	54	ribosomal protein S5 [Source:HGNC Symbol;Acc:HGNC:10426]
SSR4	33.9686	212.301	-2.6445	5.3024e-09	3.90159e-07	NM_001204526.1	0	0	0	1	79	signal sequence receptor subunit 4 [Source:HGNC Symbol;Acc:HGNC:11326]
SMARCA4	274.778	689.493	-1.32779	5.96208e-09	4.3561e-07	NM_001128844.1	1	0	0	2	466	SWI/SNF related, matrix associated, actin dependent regulator of chromatin, subfamily a, member 4 [Source:HGNC Symbol;Acc:HGNC:11100]
IDH3G	28.4205	198.667	-2.80772	6.05069e-09	4.38992e-07	NM_174869.2	0	0	0	1	383	isocitrate dehydrogenase 3 (NAD(+)) gamma [Source:HGNC Symbol;Acc:HGNC:5386]
PSMD8	61.5114	278.524	-2.17911	7.75029e-09	5.43306e-07	NM_002812.4	0	0	0	3	434	proteasome 26S subunit, non-ATPase 8 [Source:HGNC Symbol;Acc:HGNC:9566]
MUC1	193.225	549.257	-1.50806	8.3647e-09	5.82441e-07	NM_001044393.2	0	0	0	1	414	mucin 1, cell surface associated [Source:HGNC Symbol;Acc:HGNC:7508]
NDUFB10	44.6971	239.569	-2.42371	9.30282e-09	6.41844e-07	NM_004548.2	0	0	0	0	69	NADH:ubiquinone oxidoreductase subunit B10 [Source:HGNC Symbol;Acc:HGNC:7696]
RPL38	73.5136	303.844	-2.04739	9.35205e-09	6.41844e-07	NM_000999.3	0	0	0	1	51	ribosomal protein L38 [Source:HGNC Symbol;Acc:HGNC:10349]
SF3B2	393.044	866.735	-1.14082	9.4034e-09	6.41844e-07	NM_006842.2	0	0	1	1	166	splicing factor 3b subunit 2 [Source:HGNC Symbol;Acc:HGNC:10769]
BSG	372.636	849.206	-1.18889	1.01032e-08	6.851e-07	NM_001728.3	2	0	0	1	749	basigin (Ok blood group) [Source:HGNC Symbol;Acc:HGNC:1116]
ANXA2	248.537	634.957	-1.3537	1.05262e-08	7.00057e-07	NM_001002857.1	0	0	0	5	479	annexin A2 [Source:HGNC Symbol;Acc:HGNC:537]
POP7	29.4679	196.72	-2.74099	1.1498e-08	7.59822e-07	NM_005837.2	0	0	0	1	247	POP7 homolog, ribonuclease P/MRP subunit [Source:HGNC Symbol;Acc:HGNC:19949]
GPX1	57.2086	264.89	-2.21096	1.19456e-08	7.84403e-07	NM_201397.1	0	1	0	1	806	glutathione peroxidase 1 [Source:HGNC Symbol;Acc:HGNC:4553]
NUDC	136.185	428.498	-1.65336	1.22925e-08	8.02106e-07	NM_006600.3	0	0	0	5	690	nuclear distribution C, dynein complex regulator [Source:HGNC Symbol;Acc:HGNC:8045]
HSPA8	650.922	1258.23	-0.95089	1.26214e-08	8.16543e-07	NM_006597.5	0	0	0	1	242	heat shock protein family A (Hsp70) member 8 [Source:HGNC Symbol;Acc:HGNC:5241]
MCM5	130.864	426.551	-1.70568	1.26712e-08	8.16543e-07	NM_006739.3	0	0	0	1	247	minichromosome maintenance complex component 5 [Source:HGNC Symbol;Acc:HGNC:6948]
S100A9	0	85.6997	-9.36388	1.27968e-08	8.19546e-07	NM_002965.3	0	0	0	1	189	S100 calcium binding protein A9 [Source:HGNC Symbol;Acc:HGNC:10499]
EBNA1BP2	99.471	356.433	-1.84083	1.29305e-08	8.23032e-07	NM_001159936.1	1	0	0	2	269	EBNA1 binding protein 2 [Source:HGNC Symbol;Acc:HGNC:15531]
RPS18	108.133	372.014	-1.78263	1.36871e-08	8.65876e-07	NM_022551.2	0	0	0	1	38	ribosomal protein S18 [Source:HGNC Symbol;Acc:HGNC:10401]
IK	68.0789	292.158	-2.10266	1.41314e-08	8.87319e-07	NM_006083.3	1	0	0	1	151	IK cytokine [Source:HGNC Symbol;Acc:HGNC:5958]
KRT14	2.49105	89.5951	-5.17536	1.55713e-08	9.67379e-07	NM_000526.4	0	0	0	0	156	keratin 14 [Source:HGNC Symbol;Acc:HGNC:6416]
EHBP1L1	350.867	792.722	-1.17615	1.63997e-08	1.00086e-06	NM_001099409.1	0	0	0	1	343	EH domain binding protein 1 like 1 [Source:HGNC Symbol;Acc:HGNC:30682]
UBB	150.991	459.662	-1.60696	1.63453e-08	1.00086e-06	NM_001281716.1	0	0	0	1	148	ubiquitin B [Source:HGNC Symbol;Acc:HGNC:12463]
HIST1H2AG	67.2011	284.367	-2.08158	1.82375e-08	1.09372e-06	NM_021064.4	0	0	0	0	71	histone cluster 1 H2A family member g [Source:HGNC Symbol;Acc:HGNC:4737]
NELFE	43.3947	227.883	-2.39221	1.95183e-08	1.14408e-06	NM_002904.5	0	0	0	0	214	negative elongation factor complex member E [Source:HGNC Symbol;Acc:HGNC:13974]
TNIP1	187.394	521.989	-1.47862	1.9491e-08	1.14408e-06	NM_001252385.1	0	0	0	0	838	TNFAIP3 interacting protein 1 [Source:HGNC Symbol;Acc:HGNC:16903]
RPL7A	209.643	553.152	-1.39992	2.09131e-08	1.21895e-06	NM_000972.2	0	0	0	0	59	ribosomal protein L7a [Source:HGNC Symbol;Acc:HGNC:10364]
RPL3	300.395	707.022	-1.23524	2.29412e-08	1.32969e-06	NM_000967.3	0	0	0	1	58	ribosomal protein L3 [Source:HGNC Symbol;Acc:HGNC:10332]
DDX46	196.62	533.675	-1.43993	2.70917e-08	1.55291e-06	NM_001300860.1	7	4	0	13	2432	DEAD-box helicase 46 [Source:HGNC Symbol;Acc:HGNC:18681]
ATN1	249.84	644.695	-1.36858	2.74383e-08	1.56413e-06	NM_001007026.1	0	0	0	0	541	atrophin 1 [Source:HGNC Symbol;Acc:HGNC:3033]
GTF2F1	148.613	451.871	-1.60536	2.92306e-08	1.64819e-06	NM_002096.2	0	0	0	3	712	general transcription factor IIF subunit 1 [Source:HGNC Symbol;Acc:HGNC:4652]
PQBP1	45.3485	249.308	-2.46229	3.32185e-08	1.85291e-06	NM_001167989.1	0	0	0	1	61	polyglutamine binding protein 1 [Source:HGNC Symbol;Acc:HGNC:9330]
GOLGA4	227.701	594.054	-1.3826	3.50415e-08	1.94415e-06	NM_002078.4	3	0	0	1	833	golgin A4 [Source:HGNC Symbol;Acc:HGNC:4427]
CALR	621.908	1199.8	-0.948262	3.53503e-08	1.95085e-06	NM_004343.3	1	0	0	2	577	calreticulin [Source:HGNC Symbol;Acc:HGNC:1455]
CIZ1	207.237	549.257	-1.40685	3.61596e-08	1.9751e-06	NM_001131015.1	0	1	0	1	132	CDKN1A interacting zinc finger protein 1 [Source:HGNC Symbol;Acc:HGNC:16744]
RPS11	110.766	368.119	-1.73315	3.75916e-08	2.0151e-06	NM_001015.4	0	0	0	1	77	ribosomal protein S11 [Source:HGNC Symbol;Acc:HGNC:10384]
RSL1D1	225.579	572.629	-1.3438	3.7363e-08	2.0151e-06	NM_015659.2	4	1	0	4	3591	ribosomal L1 domain containing 1 [Source:HGNC Symbol;Acc:HGNC:24534]
FTH1	314.322	716.761	-1.18943	4.30963e-08	2.28125e-06	NM_002032.2	1	0	0	4	442	ferritin heavy chain 1 [Source:HGNC Symbol;Acc:HGNC:3976]
PCM1	115.096	379.805	-1.72142	4.77355e-08	2.50129e-06	NM_001315507.1	2	2	0	8	2286	pericentriolar material 1 [Source:HGNC Symbol;Acc:HGNC:8727]
HMG20B	360.179	786.879	-1.12733	4.86298e-08	2.53535e-06	NM_006339.2	0	1	0	2	562	high mobility group 20B [Source:HGNC Symbol;Acc:HGNC:5002]
EEF1D	213.295	568.734	-1.41592	5.32876e-08	2.73693e-06	NM_001130053.2	0	0	0	1	95	eukaryotic translation elongation factor 1 delta [Source:HGNC Symbol;Acc:HGNC:3211]
CDC37	143.375	422.655	-1.55958	6.00289e-08	3.05294e-06	NM_007065.3	0	0	0	1	418	cell division cycle 37 [Source:HGNC Symbol;Acc:HGNC:1735]
RPS15	64.9364	266.838	-2.03853	7.60308e-08	3.82922e-06	NM_001018.4	0	0	0	1	35	ribosomal protein S15 [Source:HGNC Symbol;Acc:HGNC:10388]
FOXM1	255.925	627.166	-1.29386	7.6649e-08	3.84171e-06	NM_001243088.1	0	0	1	1	957	forkhead box M1 [Source:HGNC Symbol;Acc:HGNC:3818]
CDK16	271.919	644.695	-1.24593	7.94278e-08	3.95068e-06	NM_001170460.1	1	2	0	1	1229	cyclin dependent kinase 16 [Source:HGNC Symbol;Acc:HGNC:8749]
COPS6	102.783	346.694	-1.75497	8.99883e-08	4.40391e-06	NM_006833.4	0	0	0	1	411	COP9 signalosome subunit 6 [Source:HGNC Symbol;Acc:HGNC:21749]
CTSA	124.75	403.178	-1.69388	9.33283e-08	4.54592e-06	NM_000308.3	0	0	0	1	370	cathepsin A [Source:HGNC Symbol;Acc:HGNC:9251]
C19orf53	35.837	198.667	-2.47248	9.76505e-08	4.7122e-06	NM_014047.2	0	0	0	2	575	chromosome 19 open reading frame 53 [Source:HGNC Symbol;Acc:HGNC:24991]
MRPS15	27.3448	175.295	-2.68258	1.07764e-07	5.12867e-06	NM_031280.3	0	0	0	0	27	mitochondrial ribosomal protein S15 [Source:HGNC Symbol;Acc:HGNC:14504]
LGALS1	47.3861	223.988	-2.24124	1.09071e-07	5.16717e-06	NM_002305.3	0	0	0	1	53	galectin 1 [Source:HGNC Symbol;Acc:HGNC:6561]
JUP	702.442	1285.49	-0.87208	1.39933e-07	6.5201e-06	NM_002230.2	1	0	0	1	1137	junction plakoglobin [Source:HGNC Symbol;Acc:HGNC:6207]
RAB1B	161.945	446.028	-1.46186	1.40143e-07	6.5201e-06	NM_030981.2	0	0	0	1	1254	RAB1B, member RAS oncogene family [Source:HGNC Symbol;Acc:HGNC:18370]
PHPT1	37.8466	198.667	-2.39258	1.44276e-07	6.68242e-06	NM_001135861.2	0	0	0	1	254	phosphohistidine phosphatase 1 [Source:HGNC Symbol;Acc:HGNC:30033]
NDUFS8	33.9969	188.929	-2.4753	1.52291e-07	6.99429e-06	NM_002496.3	0	0	0	1	54	NADH:ubiquinone oxidoreductase core subunit S8 [Source:HGNC Symbol;Acc:HGNC:7715]
MRPS34	77.1653	286.315	-1.89218	1.65313e-07	7.45707e-06	NM_001300900.1	0	0	0	1	326	mitochondrial ribosomal protein S34 [Source:HGNC Symbol;Acc:HGNC:16618]
RPL10	115.975	368.119	-1.66741	1.65193e-07	7.45707e-06	NM_001303626.1	3	1	0	2	1681	ribosomal protein L10 [Source:HGNC Symbol;Acc:HGNC:10298]
CYB5R3	118.805	366.171	-1.62417	1.67718e-07	7.53198e-06	NM_000398.6	0	0	0	1	1933	cytochrome b5 reductase 3 [Source:HGNC Symbol;Acc:HGNC:2873]
PRDX5	131.572	397.335	-1.5955	1.72118e-07	7.66404e-06	NM_012094.4	0	0	0	1	132	peroxiredoxin 5 [Source:HGNC Symbol;Acc:HGNC:9355]
NDUFB11	43.1684	210.354	-2.28534	1.76417e-07	7.78862e-06	NM_001135998.2	0	0	0	1	101	NADH:ubiquinone oxidoreductase subunit B11 [Source:HGNC Symbol;Acc:HGNC:20372]
NPM1	511.481	993.337	-0.957713	1.8598e-07	8.14153e-06	NM_001037738.2	1	1	0	1	322	nucleophosmin 1 [Source:HGNC Symbol;Acc:HGNC:7910]
SF3A2	65.5878	262.942	-2.00436	1.87232e-07	8.16191e-06	NM_007165.4	0	0	0	1	133	splicing factor 3a subunit 2 [Source:HGNC Symbol;Acc:HGNC:10766]
KRT7	157.501	436.289	-1.4704	1.90286e-07	8.26031e-06	NM_005556.3	0	0	0	1	165	keratin 7 [Source:HGNC Symbol;Acc:HGNC:6445]
G6PD	133.836	393.439	-1.55626	2.11257e-07	9.09457e-06	NM_000402.4	0	0	0	1	610	glucose-6-phosphate dehydrogenase [Source:HGNC Symbol;Acc:HGNC:4057]
EHD2	200.754	506.407	-1.33498	2.16005e-07	9.25344e-06	NM_014601.3	0	0	0	1	1702	EH domain containing 2 [Source:HGNC Symbol;Acc:HGNC:3243]
S100A11	146.376	412.917	-1.49639	2.2107e-07	9.4e-06	NM_005620.1	0	0	0	1	156	S100 calcium binding protein A11 [Source:HGNC Symbol;Acc:HGNC:10488]
TRIM29	271.153	621.322	-1.1961	2.22193e-07	9.4092e-06	NM_012101.3	0	0	0	1	1128	tripartite motif containing 29 [Source:HGNC Symbol;Acc:HGNC:17274]
UBXN1	56.841	245.413	-2.11198	2.34743e-07	9.86016e-06	NM_015853.4	0	0	0	1	220	UBX domain protein 1 [Source:HGNC Symbol;Acc:HGNC:18402]
PTMS	357.179	755.715	-1.08141	2.49507e-07	1.03961e-05	NM_002824.4	0	0	0	1	510	parathymosin [Source:HGNC Symbol;Acc:HGNC:9629]
COX7B	59.4163	249.308	-2.06747	2.53139e-07	1.05053e-05	NM_001866.2	0	0	0	2	123	cytochrome c oxidase subunit 7B [Source:HGNC Symbol;Acc:HGNC:2291]
RPL10A	99.7256	327.217	-1.7135	2.76818e-07	1.14422e-05	NM_007104.4	0	0	0	1	31	ribosomal protein L10a [Source:HGNC Symbol;Acc:HGNC:10299]
BASP1	766.981	1355.61	-0.821766	2.8424e-07	1.17023e-05	NM_001271606.1	2	0	0	3	945	brain abundant membrane attached signal protein 1 [Source:HGNC Symbol;Acc:HGNC:957]
PAF1	68.1072	264.89	-1.96077	3.05899e-07	1.24459e-05	NM_019088.3	0	0	0	2	362	PAF1 homolog, Paf1/RNA polymerase II complex component [Source:HGNC Symbol;Acc:HGNC:25459]
HNRNPA2B1	770.491	1357.56	-0.817244	3.18699e-07	1.28657e-05	NM_002137.3	5	3	0	8	2424	heterogeneous nuclear ribonucleoprotein A2/B1 [Source:HGNC Symbol;Acc:HGNC:5033]
UQCRC1	172.334	463.557	-1.42843	3.18096e-07	1.28657e-05	NM_003365.2	0	0	0	1	129	ubiquinol-cytochrome c reductase core protein 1 [Source:HGNC Symbol;Acc:HGNC:12585]
STIP1	373.06	775.192	-1.05535	3.23872e-07	1.30239e-05	NM_001282652.1	1	0	0	1	422	stress induced phosphoprotein 1 [Source:HGNC Symbol;Acc:HGNC:11387]
PHB	129.987	381.753	-1.55495	3.38593e-07	1.35112e-05	NM_001281496.1	1	0	0	2	944	prohibitin [Source:HGNC Symbol;Acc:HGNC:8912]
EIF4EBP1	36.8843	190.876	-2.37299	3.66735e-07	1.45781e-05	NM_004095.3	0	0	0	1	430	eukaryotic translation initiation factor 4E binding protein 1 [Source:HGNC Symbol;Acc:HGNC:3288]
PSMC3	205.369	520.041	-1.34131	4.00173e-07	1.57863e-05	NM_002804.4	0	0	0	1	66	proteasome 26S subunit, ATPase 3 [Source:HGNC Symbol;Acc:HGNC:9549]
ADRM1	143.971	409.021	-1.50734	4.18309e-07	1.64392e-05	NM_001281437.1	0	0	0	1	101	adhesion regulating molecule 1 [Source:HGNC Symbol;Acc:HGNC:15759]
RPS24	163.36	434.341	-1.41046	4.54852e-07	1.76085e-05	NM_001142285.1	2	0	0	3	1803	ribosomal protein S24 [Source:HGNC Symbol;Acc:HGNC:10411]
MIF	39.2053	192.824	-2.29809	4.7218e-07	1.81439e-05	NM_002415.1	0	0	0	1	116	macrophage migration inhibitory factor [Source:HGNC Symbol;Acc:HGNC:7097]
LY6E	102.161	329.165	-1.68908	5.10515e-07	1.93306e-05	NM_001127213.1	0	0	0	1	621	lymphocyte antigen 6 family member E [Source:HGNC Symbol;Acc:HGNC:6727]
IWS1	94.3192	307.74	-1.70607	5.17375e-07	1.94484e-05	NM_017969.2	0	0	0	1	237	IWS1, SUPT6H interacting protein [Source:HGNC Symbol;Acc:HGNC:25467]
CCT3	242.592	568.734	-1.22977	5.25816e-07	1.96235e-05	NM_001008800.2	0	0	0	1	238	chaperonin containing TCP1 subunit 3 [Source:HGNC Symbol;Acc:HGNC:1616]
MUC13	449.885	878.421	-0.965432	5.77417e-07	2.12351e-05	NM_033049.3	2	0	0	2	1301	mucin 13, cell surface associated [Source:HGNC Symbol;Acc:HGNC:7511]
TGFB1	233.789	547.309	-1.22742	6.00596e-07	2.18638e-05	NM_000660.5	0	0	0	2	521	transforming growth factor beta 1 [Source:HGNC Symbol;Acc:HGNC:11766]
EIF3G	61.5118	249.308	-2.02094	6.19164e-07	2.23761e-05	NM_003755.3	0	0	0	1	100	eukaryotic translation initiation factor 3 subunit G [Source:HGNC Symbol;Acc:HGNC:3274]
PFKP	260.171	592.107	-1.18683	6.2114e-07	2.23761e-05	NM_001242339.1	1	0	0	1	226	phosphofructokinase, platelet [Source:HGNC Symbol;Acc:HGNC:8878]
NDUFB4	22.5328	157.765	-2.81254	6.45859e-07	2.29479e-05	NM_001168331.1	4	0	0	1	1118	NADH:ubiquinone oxidoreductase subunit B4 [Source:HGNC Symbol;Acc:HGNC:7699]
POLD2	151.104	409.021	-1.43707	6.65001e-07	2.35474e-05	NM_001127218.2	0	0	1	1	105	DNA polymerase delta 2, accessory subunit [Source:HGNC Symbol;Acc:HGNC:9176]
PDAP1	174.372	453.819	-1.38071	6.94983e-07	2.4389e-05	NM_014891.6	1	0	0	3	2009	PDGFA associated protein 1 [Source:HGNC Symbol;Acc:HGNC:14634]
RPL28	159.03	424.603	-1.41745	6.9582e-07	2.4389e-05	NM_001136134.1	1	0	0	5	3869	ribosomal protein L28 [Source:HGNC Symbol;Acc:HGNC:10330]
S100A16	84.3555	288.262	-1.77377	7.28397e-07	2.53595e-05	NM_001317007.1	0	0	0	1	651	S100 calcium binding protein A16 [Source:HGNC Symbol;Acc:HGNC:20441]
RPL18A	71.2209	260.994	-1.87455	7.45414e-07	2.58651e-05	NM_000980.3	0	0	0	1	61	ribosomal protein L18a [Source:HGNC Symbol;Acc:HGNC:10311]
FAM50A	67.7392	255.151	-1.91447	7.53382e-07	2.60545e-05	NM_004699.3	0	0	0	1	222	family with sequence similarity 50 member A [Source:HGNC Symbol;Acc:HGNC:18786]
VAT1	220.598	535.623	-1.28065	7.65875e-07	2.63985e-05	NM_006373.3	0	0	0	1	1456	vesicle amine transport 1 [Source:HGNC Symbol;Acc:HGNC:16919]
EIF5A	320.267	677.806	-1.08173	7.85248e-07	2.69766e-05	NM_001143760.1	2	0	0	1	653	eukaryotic translation initiation factor 5A [Source:HGNC Symbol;Acc:HGNC:3300]
RELA	129.93	370.067	-1.51061	8.21389e-07	2.79407e-05	NM_001145138.1	2	1	0	1	782	RELA proto-oncogene, NF-kB subunit [Source:HGNC Symbol;Acc:HGNC:9955]
COX4I1	84.7231	284.367	-1.74671	8.54646e-07	2.88414e-05	NM_001318794.1	0	0	0	1	501	cytochrome c oxidase subunit 4I1 [Source:HGNC Symbol;Acc:HGNC:2265]
DNM2	153.142	414.864	-1.43861	8.56208e-07	2.88414e-05	NM_001005360.2	0	0	0	2	863	dynamin 2 [Source:HGNC Symbol;Acc:HGNC:2974]
PRPF8	780.373	1404.31	-0.848136	8.53905e-07	2.88414e-05	NM_006445.3	0	0	0	2	173	pre-mRNA processing factor 8 [Source:HGNC Symbol;Acc:HGNC:17340]
UACA	40.8753	192.824	-2.23709	8.81983e-07	2.93973e-05	NM_001008224.1	10	4	0	15	2502	uveal autoantigen with coiled-coil domains and ankyrin repeats [Source:HGNC Symbol;Acc:HGNC:15947]
EEF1B2	62.2761	249.308	-2.00332	9.56047e-07	3.16901e-05	NM_001037663.1	0	0	0	1	46	eukaryotic translation elongation factor 1 beta 2 [Source:HGNC Symbol;Acc:HGNC:3208]
DDX27	107.568	335.008	-1.64022	9.87118e-07	3.25122e-05	NM_017895.7	0	0	0	1	243	DEAD-box helicase 27 [Source:HGNC Symbol;Acc:HGNC:15837]
CDK5RAP2	152.746	410.969	-1.42868	1.00595e-06	3.30277e-05	NM_001011649.2	0	0	0	2	367	CDK5 regulatory subunit associated protein 2 [Source:HGNC Symbol;Acc:HGNC:18672]
ACTG1	932.352	1556.23	-0.739237	1.03134e-06	3.36484e-05	NM_001199954.1	0	0	0	1	719	actin gamma 1 [Source:HGNC Symbol;Acc:HGNC:144]
COPG1	358.625	773.245	-1.10934	1.06201e-06	3.45401e-05	NM_016128.3	1	1	0	2	349	coatomer protein complex subunit gamma 1 [Source:HGNC Symbol;Acc:HGNC:2236]
RPL37	207.406	494.721	-1.2542	1.08708e-06	3.52452e-05	NM_000997.4	1	1	1	4	1176	ribosomal protein L37 [Source:HGNC Symbol;Acc:HGNC:10347]
PLIN3	190.62	467.453	-1.29394	1.11835e-06	3.61461e-05	NM_001164189.1	0	0	0	1	858	perilipin 3 [Source:HGNC Symbol;Acc:HGNC:16893]
CLPTM1	74.1937	284.367	-1.9409	1.13844e-06	3.6681e-05	NM_001282175.1	0	0	0	1	449	CLPTM1, transmembrane protein [Source:HGNC Symbol;Acc:HGNC:2087]
CCDC86	102.868	321.374	-1.64454	1.14899e-06	3.69063e-05	NM_024098.3	0	0	0	2	763	coiled-coil domain containing 86 [Source:HGNC Symbol;Acc:HGNC:28359]
EIF4G2	957.826	1589.34	-0.730438	1.20031e-06	3.83177e-05	NM_001042559.2	2	0	0	1	770	eukaryotic translation initiation factor 4 gamma 2 [Source:HGNC Symbol;Acc:HGNC:3297]
NDUFS5	42.1494	192.824	-2.1946	1.25901e-06	3.99455e-05	NM_001184979.1	0	0	0	1	140	NADH:ubiquinone oxidoreductase subunit S5 [Source:HGNC Symbol;Acc:HGNC:7712]
DYNLRB1	36.8843	181.138	-2.2974	1.2845e-06	4.06301e-05	NM_001319157.1	1	0	0	0	673	dynein light chain roadblock-type 1 [Source:HGNC Symbol;Acc:HGNC:15468]
RPL14	178.618	446.028	-1.32055	1.30545e-06	4.10425e-05	NM_001034996.2	0	0	0	3	140	ribosomal protein L14 [Source:HGNC Symbol;Acc:HGNC:10305]
ABHD14B	45.2631	198.667	-2.13428	1.34029e-06	4.18842e-05	NM_001146314.1	0	0	0	1	916	abhydrolase domain containing 14B [Source:HGNC Symbol;Acc:HGNC:28235]
CHCHD2	84.0441	282.419	-1.74969	1.33698e-06	4.18842e-05	NM_016139.3	1	0	0	1	289	coiled-coil-helix-coiled-coil-helix domain containing 2 [Source:HGNC Symbol;Acc:HGNC:21645]
LDHB	290.913	625.218	-1.10416	1.51867e-06	4.67544e-05	NM_001174097.2	0	1	0	1	200	lactate dehydrogenase B [Source:HGNC Symbol;Acc:HGNC:6541]
SIGMAR1	125.118	356.433	-1.51119	1.5945e-06	4.87993e-05	NM_001282208.1	0	0	0	1	1125	sigma non-opioid intracellular receptor 1 [Source:HGNC Symbol;Acc:HGNC:8157]
TRAP1	197.584	473.296	-1.2604	1.62237e-06	4.95061e-05	NM_001272049.1	0	0	0	0	92	TNF receptor associated protein 1 [Source:HGNC Symbol;Acc:HGNC:16264]
TAF15	340.28	697.284	-1.03529	1.64371e-06	5.00064e-05	NM_003487.3	1	0	0	1	297	TATA-box binding protein associated factor 15 [Source:HGNC Symbol;Acc:HGNC:11547]
XRCC6	250.461	557.048	-1.15321	1.6484e-06	5.00064e-05	NM_001288976.1	0	0	0	1	233	X-ray repair cross complementing 6 [Source:HGNC Symbol;Acc:HGNC:4055]
MRPL28	46.6789	210.354	-2.17466	1.71743e-06	5.14982e-05	NM_006428.4	0	0	0	0	291	mitochondrial ribosomal protein L28 [Source:HGNC Symbol;Acc:HGNC:14484]
KARS	129.421	364.224	-1.49368	1.75932e-06	5.2451e-05	NM_001130089.1	1	0	0	1	171	lysyl-tRNA synthetase [Source:HGNC Symbol;Acc:HGNC:6215]
SMC4	257.197	574.577	-1.15905	1.78309e-06	5.30072e-05	NM_001002800.2	1	1	0	3	1153	structural maintenance of chromosomes 4 [Source:HGNC Symbol;Acc:HGNC:14013]
SNRNP200	718.408	1267.97	-0.820069	1.84188e-06	5.45985e-05	NM_014014.4	0	0	0	3	676	small nuclear ribonucleoprotein U5 subunit 200 [Source:HGNC Symbol;Acc:HGNC:30859]
SNRPD2	49.7359	210.354	-2.08224	1.87674e-06	5.54736e-05	NM_004597.6	0	0	0	1	99	small nuclear ribonucleoprotein D2 polypeptide [Source:HGNC Symbol;Acc:HGNC:11159]
COMMD9	22.419	144.131	-2.6812	2.00776e-06	5.86776e-05	NM_001307932.1	0	0	0	6	2344	COMM domain containing 9 [Source:HGNC Symbol;Acc:HGNC:25014]
FTSJ1	83.1381	272.681	-1.71404	2.0643e-06	6.01604e-05	NM_001282157.1	0	0	0	1	638	FtsJ RNA methyltransferase homolog 1 [Source:HGNC Symbol;Acc:HGNC:13254]
NCOR2	987.327	1665.3	-0.754601	2.07148e-06	6.02007e-05	NM_001077261.3	0	0	0	1	991	nuclear receptor corepressor 2 [Source:HGNC Symbol;Acc:HGNC:7673]
CCDC124	79.0337	266.838	-1.75634	2.08247e-06	6.0351e-05	NM_001136203.1	0	0	0	1	270	coiled-coil domain containing 124 [Source:HGNC Symbol;Acc:HGNC:25171]
AHCY	143.404	379.805	-1.40513	2.10021e-06	6.06955e-05	NM_000687.3	0	0	0	1	769	adenosylhomocysteinase [Source:HGNC Symbol;Acc:HGNC:343]
HCFC1R1	23.6647	142.184	-2.58687	2.17e-06	6.23651e-05	NM_001002017.2	0	0	0	1	243	host cell factor C1 regulator 1 [Source:HGNC Symbol;Acc:HGNC:21198]
RPS16	174.032	430.446	-1.3063	2.26788e-06	6.46407e-05	NM_001020.5	0	0	0	1	136	ribosomal protein S16 [Source:HGNC Symbol;Acc:HGNC:10396]
AVPI1	83.2802	286.315	-1.78349	2.30947e-06	6.52881e-05	NM_021732.2	0	0	0	1	445	arginine vasopressin induced 1 [Source:HGNC Symbol;Acc:HGNC:30898]
RPS3	254.481	557.048	-1.13035	2.49164e-06	6.96787e-05	NM_001260506.1	1	0	0	2	1334	ribosomal protein S3 [Source:HGNC Symbol;Acc:HGNC:10420]
L1CAM	383.761	779.088	-1.0223	2.52376e-06	7.01984e-05	NM_000425.4	0	0	1	2	1149	L1 cell adhesion molecule [Source:HGNC Symbol;Acc:HGNC:6470]
RPL21	47.1878	198.667	-2.07282	2.65402e-06	7.32325e-05	NM_000982.3	0	0	0	1	43	ribosomal protein L21 [Source:HGNC Symbol;Acc:HGNC:10313]
CHD3	495.688	958.278	-0.951717	2.71234e-06	7.42494e-05	NM_001005271.2	0	0	0	1	1172	chromodomain helicase DNA binding protein 3 [Source:HGNC Symbol;Acc:HGNC:1918]
CEP295	96.4427	298.001	-1.62856	2.80379e-06	7.57602e-05	NM_033395.1	1	0	0	1	87	centrosomal protein 295 [Source:HGNC Symbol;Acc:HGNC:29366]
ATP6V1E1	61.2	225.935	-1.88473	2.94791e-06	7.90298e-05	NM_001039366.1	0	0	0	1	538	ATPase H+ transporting V1 subunit E1 [Source:HGNC Symbol;Acc:HGNC:857]
ITGA5	180.741	438.237	-1.27808	2.97473e-06	7.95434e-05	NM_002205.4	0	0	0	1	1032	integrin subunit alpha 5 [Source:HGNC Symbol;Acc:HGNC:6141]
PACS1	278.712	592.107	-1.08734	3.11768e-06	8.31515e-05	NM_018026.3	0	1	0	1	1467	phosphofurin acidic cluster sorting protein 1 [Source:HGNC Symbol;Acc:HGNC:30032]
MYBL2	335.581	681.702	-1.02289	3.22233e-06	8.52849e-05	NM_001278610.1	0	0	0	1	409	MYB proto-oncogene like 2 [Source:HGNC Symbol;Acc:HGNC:7548]
NDUFB9	26.0991	146.079	-2.48403	3.23858e-06	8.5497e-05	NM_001278645.1	0	0	0	1	94	NADH:ubiquinone oxidoreductase subunit B9 [Source:HGNC Symbol;Acc:HGNC:7704]
WARS	207.69	481.087	-1.21222	3.272e-06	8.59417e-05	NM_004184.3	0	0	0	2	1087	tryptophanyl-tRNA synthetase [Source:HGNC Symbol;Acc:HGNC:12729]
SORBS3	96.5273	292.158	-1.59798	3.35501e-06	8.78884e-05	NM_001018003.2	0	0	0	1	767	sorbin and SH3 domain containing 3 [Source:HGNC Symbol;Acc:HGNC:30907]
GSTM4	56.0762	214.249	-1.9333	3.43606e-06	8.93462e-05	NM_147148.2	0	0	0	1	470	glutathione S-transferase mu 4 [Source:HGNC Symbol;Acc:HGNC:4636]
NSA2	56.3309	216.197	-1.93928	3.50272e-06	9.08518e-05	NM_001271665.1	1	0	0	2	261	NSA2, ribosome biogenesis homolog [Source:HGNC Symbol;Acc:HGNC:30728]
HIST1H3F	35.5256	171.399	-2.27237	3.55954e-06	9.18661e-05	NM_021018.2	0	0	0	0	53	histone cluster 1 H3 family member f [Source:HGNC Symbol;Acc:HGNC:4773]
TPX2	385.826	747.924	-0.95497	3.61106e-06	9.27345e-05	NM_012112.4	1	0	0	2	720	TPX2, microtubule nucleation factor [Source:HGNC Symbol;Acc:HGNC:1249]
ANXA6	146.121	377.858	-1.37105	3.84201e-06	9.74592e-05	NM_001155.4	1	0	0	1	742	annexin A6 [Source:HGNC Symbol;Acc:HGNC:544]
SND1	461.548	862.84	-0.902968	4.15906e-06	0.000104557	NM_014390.2	1	0	0	1	549	staphylococcal nuclease and tudor domain containing 1 [Source:HGNC Symbol;Acc:HGNC:30646]
ZNF385A	79.3167	259.047	-1.70818	4.14288e-06	0.000104557	NM_001130967.2	0	0	0	1	1127	zinc finger protein 385A [Source:HGNC Symbol;Acc:HGNC:17521]
ATP6V0D1	42.5741	185.033	-2.12115	4.29343e-06	0.000107078	NM_004691.4	0	0	0	1	514	ATPase H+ transporting V0 subunit d1 [Source:HGNC Symbol;Acc:HGNC:13724]
EIF3K	82.317	262.942	-1.6755	4.34105e-06	0.000108006	NM_001300992.1	0	0	0	1	39	eukaryotic translation initiation factor 3 subunit K [Source:HGNC Symbol;Acc:HGNC:24656]
PIGT	116.965	329.165	-1.49357	4.51063e-06	0.000111689	NM_001184728.2	0	0	0	1	419	phosphatidylinositol glycan anchor biosynthesis class T [Source:HGNC Symbol;Acc:HGNC:14938]
INF2	435.451	870.631	-1.0004	4.52334e-06	0.000111737	NM_032714.2	1	0	0	1	856	inverted formin, FH2 and WH2 domain containing [Source:HGNC Symbol;Acc:HGNC:23791]
RPL27	66.6068	233.726	-1.81193	4.64287e-06	0.000114146	NM_000988.3	0	0	0	1	39	ribosomal protein L27 [Source:HGNC Symbol;Acc:HGNC:10328]
PLK1	109.436	313.583	-1.51943	4.66762e-06	0.000114484	NM_005030.5	0	0	0	1	304	polo like kinase 1 [Source:HGNC Symbol;Acc:HGNC:9077]
RALY	169.787	418.76	-1.30318	5.13179e-06	0.000124689	NM_007367.3	0	1	0	3	3280	RALY heterogeneous nuclear ribonucleoprotein [Source:HGNC Symbol;Acc:HGNC:15921]
FBL	188.667	442.132	-1.22866	5.23302e-06	0.000126852	NM_001436.3	0	0	0	1	85	fibrillarin [Source:HGNC Symbol;Acc:HGNC:3599]
HSPA9	537.495	958.278	-0.83425	5.25257e-06	0.000127029	NM_004134.6	2	2	0	4	1155	heat shock protein family A (Hsp70) member 9 [Source:HGNC Symbol;Acc:HGNC:5244]
HIST1H2BJ	54.4629	206.458	-1.92284	5.3887e-06	0.000130018	NM_021058.3	0	0	0	0	54	histone cluster 1 H2B family member j [Source:HGNC Symbol;Acc:HGNC:4761]
TSTA3	43.6214	185.033	-2.08595	5.41579e-06	0.000130369	NM_001317783.1	0	0	0	1	292	tissue specific transplantation antigen P35B [Source:HGNC Symbol;Acc:HGNC:12390]
PHGDH	74.2216	251.256	-1.7607	5.55194e-06	0.000132722	NM_006623.3	0	0	0	1	186	phosphoglycerate dehydrogenase [Source:HGNC Symbol;Acc:HGNC:8923]
DDX24	180.204	438.237	-1.283	5.74092e-06	0.000135681	NM_020414.3	0	0	0	1	269	DEAD-box helicase 24 [Source:HGNC Symbol;Acc:HGNC:13266]
EEF1A1	393.525	751.82	-0.933743	5.73975e-06	0.000135681	NM_001402.5	3	0	0	3	2060	eukaryotic translation elongation factor 1 alpha 1 [Source:HGNC Symbol;Acc:HGNC:3189]
TUBA4A	68.0501	233.726	-1.77958	5.74109e-06	0.000135681	NM_001278552.1	0	0	0	2	641	tubulin alpha 4a [Source:HGNC Symbol;Acc:HGNC:12407]
BLVRB	34.3082	161.661	-2.23676	5.89011e-06	0.000138556	NM_000713.2	0	0	0	1	105	biliverdin reductase B [Source:HGNC Symbol;Acc:HGNC:1063]
BRMS1	52.8496	204.511	-1.95346	5.90282e-06	0.000138556	NM_015399.3	0	0	0	1	549	BRMS1, transcriptional repressor and anoikis regulator [Source:HGNC Symbol;Acc:HGNC:17262]
ALPP	334.309	705.074	-1.07756	6.05485e-06	0.000141485	NM_001632.4	0	0	0	6	1094	alkaline phosphatase, placental [Source:HGNC Symbol;Acc:HGNC:439]
CLPP	50.2452	196.72	-1.9696	6.12084e-06	0.000142705	NM_006012.2	1	1	0	1	194	caseinolytic mitochondrial matrix peptidase proteolytic subunit [Source:HGNC Symbol;Acc:HGNC:2084]
PPM1G	365.134	710.918	-0.961562	6.17944e-06	0.00014322	NM_177983.2	1	1	0	0	400	protein phosphatase, Mg2+/Mn2+ dependent 1G [Source:HGNC Symbol;Acc:HGNC:9278]
GOLGA2	283.214	597.95	-1.07881	6.39045e-06	0.000147663	NM_004486.4	1	0	0	5	1238	golgin A2 [Source:HGNC Symbol;Acc:HGNC:4425]
FAU	39.7434	175.295	-2.14249	6.46997e-06	0.000149169	NM_001997.4	0	0	0	1	54	FAU, ubiquitin like and ribosomal protein S30 fusion [Source:HGNC Symbol;Acc:HGNC:3597]
HIST1H2AL	47.5562	192.824	-2.02104	6.55937e-06	0.000150894	NM_003511.2	0	0	0	0	51	histone cluster 1 H2A family member l [Source:HGNC Symbol;Acc:HGNC:4730]
TUFM	189.658	442.132	-1.22145	6.58281e-06	0.000151099	NM_003321.4	0	0	0	1	564	Tu translation elongation factor, mitochondrial [Source:HGNC Symbol;Acc:HGNC:12420]
YARS	146.745	375.91	-1.35788	6.80113e-06	0.000155422	NM_003680.3	0	0	0	1	742	tyrosyl-tRNA synthetase [Source:HGNC Symbol;Acc:HGNC:12840]
PDLIM7	73.8536	247.36	-1.74528	7.21183e-06	0.000163012	NM_213636.2	0	0	0	1	251	PDZ and LIM domain 7 [Source:HGNC Symbol;Acc:HGNC:22958]
AKAP9	103.151	294.106	-1.51156	8.00395e-06	0.000178583	NM_005751.4	1	1	1	3	514	A-kinase anchoring protein 9 [Source:HGNC Symbol;Acc:HGNC:379]
SRM	93.8387	288.262	-1.62069	8.06353e-06	0.000179526	NM_003132.2	0	0	0	0	273	spermidine synthase [Source:HGNC Symbol;Acc:HGNC:11296]
RPS23	91.0638	272.681	-1.58202	8.08197e-06	0.000179551	NM_001025.4	4	2	0	7	2789	ribosomal protein S23 [Source:HGNC Symbol;Acc:HGNC:10410]
CDT1	129.76	338.903	-1.38524	8.88483e-06	0.000195711	NM_030928.3	1	0	0	2	980	chromatin licensing and DNA replication factor 1 [Source:HGNC Symbol;Acc:HGNC:24576]
RSRC2	72.8059	237.622	-1.70667	8.95228e-06	0.000196779	NM_023012.5	3	1	1	5	884	arginine and serine rich coiled-coil 2 [Source:HGNC Symbol;Acc:HGNC:30559]
RAB13	65.3332	227.883	-1.80386	9.0548e-06	0.000197776	NM_001272038.1	0	0	1	1	482	RAB13, member RAS oncogene family [Source:HGNC Symbol;Acc:HGNC:9762]
UXT	22.9287	130.497	-2.50821	9.04992e-06	0.000197776	NM_004182.3	0	0	0	1	50	ubiquitously expressed prefoldin like chaperone [Source:HGNC Symbol;Acc:HGNC:12641]
TTC1	30.0338	148.027	-2.30126	9.16419e-06	0.000199745	NM_001282500.1	1	0	0	1	480	tetratricopeptide repeat domain 1 [Source:HGNC Symbol;Acc:HGNC:12391]
CCT6A	448.271	819.99	-0.871071	9.55327e-06	0.00020649	NM_001009186.1	4	0	0	2	904	chaperonin containing TCP1 subunit 6A [Source:HGNC Symbol;Acc:HGNC:1620]
NUCB2	33.7706	159.713	-2.24377	9.67216e-06	0.000208625	NM_005013.2	0	0	0	1	104	nucleobindin 2 [Source:HGNC Symbol;Acc:HGNC:8044]
FKBP8	151.869	395.387	-1.38188	1.06565e-05	0.000227493	NM_001308373.1	0	0	0	1	417	FK506 binding protein 8 [Source:HGNC Symbol;Acc:HGNC:3724]
DROSHA	337.902	660.277	-0.966781	1.07866e-05	0.000229325	NM_001100412.1	3	0	0	3	938	drosha ribonuclease III [Source:HGNC Symbol;Acc:HGNC:17904]
LTBR	87.3562	268.785	-1.62283	1.14418e-05	0.000241278	NM_001270987.1	0	0	0	1	634	lymphotoxin beta receptor [Source:HGNC Symbol;Acc:HGNC:6718]
HIST1H2BD	73.429	239.569	-1.70718	1.16358e-05	0.000243882	NM_138720.2	0	0	0	1	384	histone cluster 1 H2B family member d [Source:HGNC Symbol;Acc:HGNC:4747]
CENPE	41.9514	177.242	-2.08095	1.20007e-05	0.000251022	NM_001286734.1	3	0	0	2	416	centromere protein E [Source:HGNC Symbol;Acc:HGNC:1856]
HSP90B1	626.975	1063.45	-0.762453	1.32513e-05	0.000272783	NM_003299.2	0	0	0	1	268	heat shock protein 90 beta family member 1 [Source:HGNC Symbol;Acc:HGNC:12028]
S100A8	0.368009	60.3793	-7.41296	1.33834e-05	0.000274413	NM_001319196.1	0	0	0	1	71	S100 calcium binding protein A8 [Source:HGNC Symbol;Acc:HGNC:10498]
HIST1H2BL	35.1289	159.713	-2.18285	1.38072e-05	0.000282545	NM_003519.3	0	0	0	0	47	histone cluster 1 H2B family member l [Source:HGNC Symbol;Acc:HGNC:4748]
PSMC5	100.972	286.315	-1.5044	1.39376e-05	0.000283782	NM_001199163.1	0	0	0	1	58	proteasome 26S subunit, ATPase 5 [Source:HGNC Symbol;Acc:HGNC:9552]
WBP2	152.151	370.067	-1.28211	1.39498e-05	0.000283782	NM_012478.3	0	0	0	1	1035	WW domain binding protein 2 [Source:HGNC Symbol;Acc:HGNC:12738]
RPS3A	68.3618	225.935	-1.72541	1.39776e-05	0.000283793	NM_001267699.1	0	2	0	2	1324	ribosomal protein S3A [Source:HGNC Symbol;Acc:HGNC:10421]
SRP72	148.612	364.224	-1.29308	1.40842e-05	0.000285398	NM_001267722.1	3	3	1	6	1820	signal recognition particle 72 [Source:HGNC Symbol;Acc:HGNC:11303]
WFDC1	27.7412	142.184	-2.36006	1.41645e-05	0.000286466	NM_021197.3	0	0	0	1	545	WAP four-disulfide core domain 1 [Source:HGNC Symbol;Acc:HGNC:15466]
AES	187.903	434.341	-1.20963	1.44345e-05	0.000290792	NM_001130.5	2	0	1	3	909	amino-terminal enhancer of split [Source:HGNC Symbol;Acc:HGNC:307]
PPP2R5D	93.6403	274.628	-1.55334	1.48758e-05	0.000298522	NM_001270476.1	0	0	0	2	1059	protein phosphatase 2 regulatory subunit B'delta [Source:HGNC Symbol;Acc:HGNC:9312]
CHMP2A	31.9306	149.974	-2.2332	1.51837e-05	0.000303527	NM_014453.3	0	0	0	1	83	charged multivesicular body protein 2A [Source:HGNC Symbol;Acc:HGNC:30216]
BAG6	362.898	701.179	-0.950814	1.52173e-05	0.000303614	NM_001098534.1	0	0	0	1	107	BCL2 associated athanogene 6 [Source:HGNC Symbol;Acc:HGNC:13919]
RPS19	127.298	333.06	-1.38849	1.53082e-05	0.000304841	NM_001022.3	0	0	0	1	39	ribosomal protein S19 [Source:HGNC Symbol;Acc:HGNC:10402]
COPE	45.9708	179.19	-1.96302	1.57727e-05	0.000310697	NM_007263.3	0	0	0	1	165	coatomer protein complex subunit epsilon [Source:HGNC Symbol;Acc:HGNC:2234]
RPL13	220.032	481.087	-1.12923	1.59966e-05	0.000313922	NM_000977.3	0	1	0	1	3787	ribosomal protein L13 [Source:HGNC Symbol;Acc:HGNC:10303]
HIST1H2AH	39.4883	165.556	-2.06716	1.60962e-05	0.00031509	NM_080596.2	0	0	0	0	47	histone cluster 1 H2A family member h [Source:HGNC Symbol;Acc:HGNC:13671]
UTP14A	30.6282	146.079	-2.25258	1.61999e-05	0.000316524	NM_001166221.1	1	1	0	1	154	UTP14A, small subunit processome component [Source:HGNC Symbol;Acc:HGNC:10665]
PSMD7	156.425	377.858	-1.27173	1.71275e-05	0.000331799	NM_002811.4	1	0	0	3	555	proteasome 26S subunit, non-ATPase 7 [Source:HGNC Symbol;Acc:HGNC:9565]
EIF3D	109.945	301.896	-1.45826	1.72212e-05	0.000332718	NM_003753.3	0	0	0	1	137	eukaryotic translation initiation factor 3 subunit D [Source:HGNC Symbol;Acc:HGNC:3278]
CST3	27.6561	138.288	-2.32333	1.73941e-05	0.000334812	NM_001288614.1	0	0	0	3	1571	cystatin C [Source:HGNC Symbol;Acc:HGNC:2475]
IGBP1	26.9485	136.34	-2.34029	1.7943e-05	0.000342834	NM_001551.2	0	0	0	1	343	immunoglobulin binding protein 1 [Source:HGNC Symbol;Acc:HGNC:5461]
MLF2	207.434	451.871	-1.12332	1.97937e-05	0.000372029	NM_005439.2	0	1	0	2	581	myeloid leukemia factor 2 [Source:HGNC Symbol;Acc:HGNC:7126]
GADD45GIP1	85.7704	253.204	-1.56151	1.99921e-05	0.000375078	NM_052850.3	0	0	0	1	52	GADD45G interacting protein 1 [Source:HGNC Symbol;Acc:HGNC:29996]
LAS1L	93.3852	266.838	-1.51504	2.01108e-05	0.000376623	NM_001170649.1	0	0	0	1	193	LAS1 like, ribosome biogenesis factor [Source:HGNC Symbol;Acc:HGNC:25726]
DNAJC2	79.4013	241.517	-1.60459	2.04984e-05	0.000381815	NM_001129887.1	1	1	0	1	95	DnaJ heat shock protein family (Hsp40) member C2 [Source:HGNC Symbol;Acc:HGNC:13192]
UBAP2L	351.489	664.172	-0.918068	2.08475e-05	0.000387621	NM_001287816.1	0	0	0	3	591	ubiquitin associated protein 2 like [Source:HGNC Symbol;Acc:HGNC:29877]
HIST1H3H	70.0885	223.988	-1.67674	2.21103e-05	0.000406935	NM_003536.2	0	0	0	0	52	histone cluster 1 H3 family member h [Source:HGNC Symbol;Acc:HGNC:4775]
NFKB2	147.112	354.485	-1.26906	2.44702e-05	0.000445401	NM_001077494.3	0	0	0	1	153	nuclear factor kappa B subunit 2 [Source:HGNC Symbol;Acc:HGNC:7795]
RHOC	49.8205	183.086	-1.87776	2.44295e-05	0.000445401	NM_001042678.1	0	0	0	1	413	ras homolog family member C [Source:HGNC Symbol;Acc:HGNC:669]
RPS7	82.4871	245.413	-1.57355	2.54574e-05	0.000460147	NM_001011.3	0	0	0	1	37	ribosomal protein S7 [Source:HGNC Symbol;Acc:HGNC:10440]
PFKL	205.227	446.028	-1.12027	2.58183e-05	0.000465852	NM_001002021.2	0	0	0	1	519	phosphofructokinase, liver type [Source:HGNC Symbol;Acc:HGNC:8876]
COX5A	56.6422	198.667	-1.80918	2.60577e-05	0.000468542	NM_004255.3	0	0	0	1	177	cytochrome c oxidase subunit 5A [Source:HGNC Symbol;Acc:HGNC:2267]
MLST8	33.7139	149.974	-2.15484	2.60333e-05	0.000468542	NM_001199173.1	0	0	0	1	540	MTOR associated protein, LST8 homolog [Source:HGNC Symbol;Acc:HGNC:24825]
HUWE1	1096.25	1741.26	-0.667982	2.62645e-05	0.000471444	NM_031407.6	2	2	0	4	1213	HECT, UBA and WWE domain containing 1, E3 ubiquitin protein ligase [Source:HGNC Symbol;Acc:HGNC:30892]
SCYL1	179.411	405.126	-1.17549	2.74545e-05	0.000489416	NM_001048218.1	0	0	0	1	145	SCY1 like pseudokinase 1 [Source:HGNC Symbol;Acc:HGNC:14372]
MAGED2	97.6884	278.524	-1.51292	2.75712e-05	0.000489813	NM_014599.5	0	0	0	1	143	MAGE family member D2 [Source:HGNC Symbol;Acc:HGNC:16353]
NONO	580.039	985.546	-0.764447	2.9286e-05	0.000517619	NM_001145408.1	0	2	0	2	1092	non-POU domain containing octamer binding [Source:HGNC Symbol;Acc:HGNC:7871]
YBX1	433.467	773.245	-0.835005	2.96471e-05	0.000522222	NM_004559.4	3	3	1	3	1854	Y-box binding protein 1 [Source:HGNC Symbol;Acc:HGNC:8014]
SSRP1	511.736	884.265	-0.789275	2.997e-05	0.000525235	NM_003146.2	0	0	0	1	422	structure specific recognition protein 1 [Source:HGNC Symbol;Acc:HGNC:11327]
NIPBL	408.216	744.029	-0.865624	3.16288e-05	0.000549663	NM_015384.4	7	3	1	9	1796	NIPBL, cohesin loading factor [Source:HGNC Symbol;Acc:HGNC:28862]
NME1	22.6457	120.759	-2.41543	3.20576e-05	0.000556182	NM_000269.2	0	0	0	1	244	NME/NM23 nucleoside diphosphate kinase 1 [Source:HGNC Symbol;Acc:HGNC:7849]
PFDN5	75.4386	229.831	-1.6079	3.4045e-05	0.000587715	NM_002624.3	1	0	0	1	105	prefoldin subunit 5 [Source:HGNC Symbol;Acc:HGNC:8869]
SLPI	43.5647	167.504	-1.94378	3.58282e-05	0.000613395	NM_003064.3	0	0	0	2	176	secretory leukocyte peptidase inhibitor [Source:HGNC Symbol;Acc:HGNC:11092]
MFAP1	68.4752	218.145	-1.67282	3.69656e-05	0.000627689	NM_005926.2	1	1	0	2	559	microfibril associated protein 1 [Source:HGNC Symbol;Acc:HGNC:7032]
CYC1	94.5464	270.733	-1.51928	3.75422e-05	0.000635401	NM_001916.4	0	0	0	1	191	cytochrome c1 [Source:HGNC Symbol;Acc:HGNC:2579]
PPA1	209.16	451.871	-1.1106	3.77815e-05	0.000638408	NM_021129.3	0	1	0	1	325	pyrophosphatase (inorganic) 1 [Source:HGNC Symbol;Acc:HGNC:9226]
EMP3	32.6382	144.131	-2.14417	3.8269e-05	0.000645594	NM_001313905.1	0	0	0	1	83	epithelial membrane protein 3 [Source:HGNC Symbol;Acc:HGNC:3335]
GSS	68.1639	218.145	-1.67956	3.84594e-05	0.000647753	NM_000178.3	1	0	0	1	395	glutathione synthetase [Source:HGNC Symbol;Acc:HGNC:4624]
SARS	137.856	333.06	-1.27276	3.87828e-05	0.000652142	NM_006513.3	0	0	0	1	294	seryl-tRNA synthetase [Source:HGNC Symbol;Acc:HGNC:10537]
PCBD1	59.813	198.667	-1.73236	3.90483e-05	0.000655543	NM_000281.3	1	0	0	3	442	pterin-4 alpha-carbinolamine dehydratase 1 [Source:HGNC Symbol;Acc:HGNC:8646]
DNTTIP2	117.474	299.949	-1.35202	4.01679e-05	0.000670004	NM_014597.4	0	0	0	2	393	deoxynucleotidyltransferase terminal interacting protein 2 [Source:HGNC Symbol;Acc:HGNC:24013]
BCAM	36.5163	151.922	-2.05789	4.05087e-05	0.000672541	NM_001013257.2	0	0	0	1	1598	basal cell adhesion molecule (Lutheran blood group) [Source:HGNC Symbol;Acc:HGNC:6722]
EIF3F	114.417	294.106	-1.36193	4.05145e-05	0.000672541	NM_003754.2	0	0	0	1	149	eukaryotic translation initiation factor 3 subunit F [Source:HGNC Symbol;Acc:HGNC:3275]
EIF4G1	1028.29	1620.5	-0.65662	4.14891e-05	0.000686522	NM_001194946.1	1	0	0	2	450	eukaryotic translation initiation factor 4 gamma 1 [Source:HGNC Symbol;Acc:HGNC:3296]
EIF6	43.8194	165.556	-1.91778	4.40972e-05	0.000727359	NM_001267810.1	0	0	0	1	291	eukaryotic translation initiation factor 6 [Source:HGNC Symbol;Acc:HGNC:6159]
HSPA5	546.499	942.696	-0.7871	4.4773e-05	0.000734999	NM_005347.4	2	1	1	4	1744	heat shock protein family A (Hsp70) member 5 [Source:HGNC Symbol;Acc:HGNC:5238]
PTPN23	105.586	280.472	-1.41019	4.47239e-05	0.000734999	NM_001304482.1	0	0	0	1	256	protein tyrosine phosphatase, non-receptor type 23 [Source:HGNC Symbol;Acc:HGNC:14406]
RPL5	334.647	625.218	-0.90178	4.48977e-05	0.000735883	NM_000969.3	0	0	0	1	59	ribosomal protein L5 [Source:HGNC Symbol;Acc:HGNC:10360]
SLC25A6	236.874	486.93	-1.04008	4.5118e-05	0.000738327	NM_001636.3	0	0	0	1	450	solute carrier family 25 member 6 [Source:HGNC Symbol;Acc:HGNC:10992]
CKAP5	366.662	670.015	-0.869726	4.62065e-05	0.000754948	NM_001008938.3	3	0	0	1	489	cytoskeleton associated protein 5 [Source:HGNC Symbol;Acc:HGNC:28959]
TUBG1	78.0151	243.465	-1.64394	4.71161e-05	0.00076619	NM_001070.4	0	0	0	1	197	tubulin gamma 1 [Source:HGNC Symbol;Acc:HGNC:12417]
NABP2	34.9592	146.079	-2.06286	4.85733e-05	0.000788651	NM_024068.3	0	0	0	1	641	nucleic acid binding protein 2 [Source:HGNC Symbol;Acc:HGNC:28412]
SRP14	116.795	296.053	-1.34158	4.92026e-05	0.000792614	NM_001309434.1	3	1	0	3	643	signal recognition particle 14 [Source:HGNC Symbol;Acc:HGNC:11299]
SUPT5H	180.458	403.178	-1.16054	4.99956e-05	0.00080047	NM_001111020.2	0	0	0	1	271	SPT5 homolog, DSIF elongation factor subunit [Source:HGNC Symbol;Acc:HGNC:11469]
DCTN1	279.194	551.205	-0.98191	5.04057e-05	0.000805793	NM_001135040.2	0	0	0	1	345	dynactin subunit 1 [Source:HGNC Symbol;Acc:HGNC:2711]
SSR2	90.7808	251.256	-1.46867	5.11216e-05	0.000814726	NM_003145.3	0	0	0	1	492	signal sequence receptor subunit 2 [Source:HGNC Symbol;Acc:HGNC:11324]
CYBA	88.0922	253.204	-1.5246	5.17068e-05	0.00082062	NM_000101.3	0	0	0	1	64	cytochrome b-245 alpha chain [Source:HGNC Symbol;Acc:HGNC:2577]
PA2G4	325.701	609.636	-0.904389	5.17287e-05	0.00082062	NM_006191.2	3	0	0	3	1022	proliferation-associated 2G4 [Source:HGNC Symbol;Acc:HGNC:8550]
RPL23A	45.0084	167.504	-1.89691	5.18692e-05	0.000821593	NM_000984.5	1	0	0	1	475	ribosomal protein L23a [Source:HGNC Symbol;Acc:HGNC:10317]
MAP2K2	136.384	329.165	-1.27179	5.3272e-05	0.000842527	NM_030662.3	0	0	0	0	277	mitogen-activated protein kinase kinase 2 [Source:HGNC Symbol;Acc:HGNC:6842]
AIP	34.3366	144.131	-2.07024	5.37406e-05	0.000847354	NM_001302960.1	0	0	1	0	248	aryl hydrocarbon receptor interacting protein [Source:HGNC Symbol;Acc:HGNC:358]
EPRS	259.859	514.198	-0.984761	5.43395e-05	0.000852908	NM_004446.2	1	0	0	1	206	glutamyl-prolyl-tRNA synthetase [Source:HGNC Symbol;Acc:HGNC:3418]
PFDN6	25.2218	124.654	-2.30717	5.42867e-05	0.000852908	NM_001185181.2	0	0	0	1	89	prefoldin subunit 6 [Source:HGNC Symbol;Acc:HGNC:4926]
CCT7	319.36	599.898	-0.909307	5.78063e-05	0.000900511	NM_001009570.2	0	0	0	1	161	chaperonin containing TCP1 subunit 7 [Source:HGNC Symbol;Acc:HGNC:1622]
TPM1	212.105	442.132	-1.05985	5.84343e-05	0.00090893	NM_001018004.1	0	1	0	1	743	tropomyosin 1 [Source:HGNC Symbol;Acc:HGNC:12010]
TK1	81.3551	239.569	-1.55958	5.90951e-05	0.000917832	NM_003258.4	0	0	0	0	680	thymidine kinase 1 [Source:HGNC Symbol;Acc:HGNC:11830]
EPB41L1	107.964	286.315	-1.40832	6.01589e-05	0.000930176	NM_001258329.1	0	1	0	4	3459	erythrocyte membrane protein band 4.1 like 1 [Source:HGNC Symbol;Acc:HGNC:3378]
GTF3C5	117.164	313.583	-1.42206	6.0149e-05	0.000930176	NM_001122823.1	0	0	0	1	523	general transcription factor IIIC subunit 5 [Source:HGNC Symbol;Acc:HGNC:4668]
RUVBL2	88.2623	257.099	-1.54424	6.05495e-05	0.000934823	NM_001321190.1	0	0	0	0	153	RuvB like AAA ATPase 2 [Source:HGNC Symbol;Acc:HGNC:10475]
CDA	44.725	165.556	-1.88719	6.11643e-05	0.000941512	NM_001785.2	0	0	0	0	340	cytidine deaminase [Source:HGNC Symbol;Acc:HGNC:1712]
GARS	222.578	457.714	-1.0398	6.40187e-05	0.000976756	NM_001316772.1	1	0	0	2	173	glycyl-tRNA synthetase [Source:HGNC Symbol;Acc:HGNC:4162]
DAP	289.469	553.152	-0.93437	6.66315e-05	0.000998991	NM_004394.2	1	0	0	4	1826	death associated protein [Source:HGNC Symbol;Acc:HGNC:2672]
HNF1B	36.3463	146.079	-2.0065	7.01164e-05	0.00103563	NM_000458.3	1	0	2	1	941	HNF1 homeobox B [Source:HGNC Symbol;Acc:HGNC:11630]
HSPB7	23.3817	116.863	-2.3224	7.24462e-05	0.00106564	NM_014424.4	0	1	1	1	1552	heat shock protein family B (small) member 7 [Source:HGNC Symbol;Acc:HGNC:5249]
PTDSS2	136.865	323.321	-1.24048	7.26178e-05	0.00106564	NM_030783.1	0	0	0	1	805	phosphatidylserine synthase 2 [Source:HGNC Symbol;Acc:HGNC:15463]
CAPG	64.5405	202.563	-1.65115	7.51643e-05	0.00109705	NM_001256139.1	0	0	0	1	145	capping actin protein, gelsolin like [Source:HGNC Symbol;Acc:HGNC:1474]
FKBP3	23.8064	118.811	-2.32132	7.52111e-05	0.00109705	NM_002013.3	0	0	0	4	599	FK506 binding protein 3 [Source:HGNC Symbol;Acc:HGNC:3719]
PHF3	132.534	315.531	-1.25152	7.55572e-05	0.00109945	NM_001290259.1	3	6	1	5	1814	PHD finger protein 3 [Source:HGNC Symbol;Acc:HGNC:8921]
CFL1	541.43	899.846	-0.732976	7.70107e-05	0.0011159	NM_005507.2	0	0	0	2	525	cofilin 1 [Source:HGNC Symbol;Acc:HGNC:1874]
G6PC3	97.0933	257.099	-1.40473	7.84327e-05	0.00113334	NM_001319945.1	0	0	0	1	635	glucose-6-phosphatase catalytic subunit 3 [Source:HGNC Symbol;Acc:HGNC:24861]
PRKCSH	275.995	545.361	-0.983369	8.03066e-05	0.00115399	NM_001001329.2	0	0	0	1	339	protein kinase C substrate 80K-H [Source:HGNC Symbol;Acc:HGNC:9411]
S100A6	131.883	313.583	-1.2498	8.19157e-05	0.00117386	NM_014624.3	0	0	0	2	96	S100 calcium binding protein A6 [Source:HGNC Symbol;Acc:HGNC:10496]
PLOD1	159.002	375.91	-1.24274	8.47652e-05	0.00120497	NM_000302.3	0	1	0	1	734	procollagen-lysine,2-oxoglutarate 5-dioxygenase 1 [Source:HGNC Symbol;Acc:HGNC:9081]
NDUFS6	97.0653	257.099	-1.406	8.99222e-05	0.00126244	NM_004553.4	0	0	0	1	135	NADH:ubiquinone oxidoreductase subunit S6 [Source:HGNC Symbol;Acc:HGNC:7713]
MRPL37	119.485	296.053	-1.3099	9.10062e-05	0.00127421	NM_016491.3	0	0	0	1	134	mitochondrial ribosomal protein L37 [Source:HGNC Symbol;Acc:HGNC:14034]
SLC35A4	125.655	301.896	-1.26437	9.37437e-05	0.00130549	NM_080670.3	0	0	0	1	960	solute carrier family 35 member A4 [Source:HGNC Symbol;Acc:HGNC:20753]
FSTL3	268.494	539.518	-1.00775	9.45626e-05	0.00131337	NM_005860.2	0	0	0	1	1684	follistatin like 3 [Source:HGNC Symbol;Acc:HGNC:3973]
PABPC1	1126.65	1663.35	-0.562017	9.50855e-05	0.00131887	NM_002568.3	1	0	0	3	445	poly(A) binding protein cytoplasmic 1 [Source:HGNC Symbol;Acc:HGNC:8554]
TECR	41.5267	155.818	-1.90919	9.58617e-05	0.00132609	NM_001321170.1	0	0	0	1	109	trans-2,3-enoyl-CoA reductase [Source:HGNC Symbol;Acc:HGNC:4551]
MEA1	32.6382	136.34	-2.06396	9.79216e-05	0.00134826	NM_001318942.1	0	0	0	2	457	male-enhanced antigen 1 [Source:HGNC Symbol;Acc:HGNC:6986]
NUCB1	138.224	333.06	-1.27004	9.9037e-05	0.00135914	NM_006184.5	0	0	0	0	859	nucleobindin 1 [Source:HGNC Symbol;Acc:HGNC:8043]
BIN1	164.351	364.224	-1.14864	0.000100959	0.00137461	NM_001320632.1	0	1	0	1	503	bridging integrator 1 [Source:HGNC Symbol;Acc:HGNC:1052]
ILK	102.472	262.942	-1.35958	0.000100771	0.00137461	NM_001014794.2	0	0	0	1	263	integrin linked kinase [Source:HGNC Symbol;Acc:HGNC:6040]
TXN2	35.7803	142.184	-1.99142	0.000100929	0.00137461	NM_012473.3	0	0	0	1	758	thioredoxin 2 [Source:HGNC Symbol;Acc:HGNC:17772]
C3	75.0427	223.988	-1.57935	0.000101114	0.00137492	NM_000064.3	0	0	0	0	47	complement C3 [Source:HGNC Symbol;Acc:HGNC:1318]
GNL2	66.0692	204.511	-1.6316	0.000102172	0.00138567	NM_001323623.1	1	0	0	1	43	G protein nucleolar 2 [Source:HGNC Symbol;Acc:HGNC:29925]
RAD50	84.9498	233.726	-1.46065	0.000104269	0.00140858	NM_005732.3	1	2	0	6	2257	RAD50 double strand break repair protein [Source:HGNC Symbol;Acc:HGNC:9816]
NHP2	41.583	153.87	-1.88687	0.000104904	0.00141531	NM_001034833.1	0	0	0	0	333	NHP2 ribonucleoprotein [Source:HGNC Symbol;Acc:HGNC:14377]
TRUB2	115.663	284.367	-1.29813	0.000105551	0.00141679	NM_015679.1	0	0	0	2	433	TruB pseudouridine synthase family member 2 [Source:HGNC Symbol;Acc:HGNC:17170]
AURKAIP1	61.3417	192.824	-1.65338	0.000106177	0.00141702	NM_001127229.1	0	0	0	1	71	aurora kinase A interacting protein 1 [Source:HGNC Symbol;Acc:HGNC:24114]
NDUFV1	86.2522	239.569	-1.47501	0.00010626	0.00141702	NM_001166102.1	0	0	0	1	83	NADH:ubiquinone oxidoreductase core subunit V1 [Source:HGNC Symbol;Acc:HGNC:7716]
SDHA	315.795	586.264	-0.892987	0.000106231	0.00141702	NM_001294332.1	1	1	0	1	662	succinate dehydrogenase complex flavoprotein subunit A [Source:HGNC Symbol;Acc:HGNC:10680]
COX5B	47.7825	165.556	-1.79334	0.000108489	0.00143752	NM_001862.2	0	0	0	0	86	cytochrome c oxidase subunit 5B [Source:HGNC Symbol;Acc:HGNC:2269]
GIPC3	56.473	185.033	-1.71366	0.000111435	0.00146904	NM_133261.2	0	0	0	1	3351	GIPC PDZ domain containing family member 3 [Source:HGNC Symbol;Acc:HGNC:18183]
EPS8L3	38.5264	153.87	-2.00065	0.000113499	0.00148868	NM_001319952.1	0	0	0	1	311	EPS8 like 3 [Source:HGNC Symbol;Acc:HGNC:21297]
QARS	171.796	373.962	-1.12279	0.000114297	0.00149726	NM_001272073.1	0	0	0	1	97	glutaminyl-tRNA synthetase [Source:HGNC Symbol;Acc:HGNC:9751]
POLR2E	106.52	274.628	-1.36757	0.000115419	0.0015082	NM_001316323.1	1	0	0	3	2156	RNA polymerase II subunit E [Source:HGNC Symbol;Acc:HGNC:9192]
TUBA1B	174.825	381.753	-1.12755	0.000117294	0.00152688	NM_006082.2	0	0	0	0	176	tubulin alpha 1b [Source:HGNC Symbol;Acc:HGNC:18809]
SLC25A1	145.075	335.008	-1.20832	0.000120724	0.00156174	NM_001256534.1	0	0	0	1	555	solute carrier family 25 member 1 [Source:HGNC Symbol;Acc:HGNC:10979]
EGFL7	33.5443	142.184	-2.0867	0.000121681	0.00157216	NM_016215.4	0	0	0	1	392	EGF like domain multiple 7 [Source:HGNC Symbol;Acc:HGNC:20594]
SPAG5	120.985	296.053	-1.29204	0.000123817	0.00159183	NM_006461.3	0	0	0	1	134	sperm associated antigen 5 [Source:HGNC Symbol;Acc:HGNC:13452]
PTGES2	112.408	276.576	-1.29909	0.000125081	0.0016041	NM_001256335.1	0	0	0	1	452	prostaglandin E synthase 2 [Source:HGNC Symbol;Acc:HGNC:17822]
CDC25B	195.263	405.126	-1.05325	0.000127366	0.00162737	NM_001287516.1	0	0	0	1	1160	cell division cycle 25B [Source:HGNC Symbol;Acc:HGNC:1726]
C9orf16	12.0872	83.7519	-2.79538	0.000128025	0.00163222	NM_024112.3	0	0	0	1	313	chromosome 9 open reading frame 16 [Source:HGNC Symbol;Acc:HGNC:17823]
HNRNPU	1110.94	1632.19	-0.554968	0.000128895	0.00163682	NM_004501.3	12	1	0	9	4150	heterogeneous nuclear ribonucleoprotein U [Source:HGNC Symbol;Acc:HGNC:5048]
FBXW5	145.046	333.06	-1.20015	0.000131689	0.00166822	NM_018998.3	0	0	0	1	495	F-box and WD repeat domain containing 5 [Source:HGNC Symbol;Acc:HGNC:13613]
SRRT	230.931	477.191	-1.04817	0.000132245	0.00166917	NM_001128852.1	0	0	0	1	115	serrate, RNA effector molecule [Source:HGNC Symbol;Acc:HGNC:24101]
HIST2H2BF	28.2788	122.706	-2.11762	0.000141342	0.0017562	NM_001161334.1	0	1	0	2	544	histone cluster 2 H2B family member f [Source:HGNC Symbol;Acc:HGNC:24700]
C12orf10	29.4679	126.602	-2.10474	0.000142432	0.00176554	NM_021640.3	0	0	0	1	32	chromosome 12 open reading frame 10 [Source:HGNC Symbol;Acc:HGNC:17590]
FLII	322.193	596.002	-0.888022	0.000142668	0.00176554	NM_001256264.1	2	0	0	3	323	FLII, actin remodeling protein [Source:HGNC Symbol;Acc:HGNC:3750]
SPTAN1	543.753	901.794	-0.730302	0.000143805	0.00177405	NM_001130438.2	0	1	0	1	331	spectrin alpha, non-erythrocytic 1 [Source:HGNC Symbol;Acc:HGNC:11273]
PRPF6	165.739	360.328	-1.12096	0.000146278	0.00179247	NM_012469.3	1	0	0	1	107	pre-mRNA processing factor 6 [Source:HGNC Symbol;Acc:HGNC:15860]
RARS	102.868	259.047	-1.33258	0.000146334	0.00179247	NM_002887.3	0	0	0	0	116	arginyl-tRNA synthetase [Source:HGNC Symbol;Acc:HGNC:9870]
SSB	127.24	298.001	-1.22788	0.000148678	0.00181456	NM_001294145.1	1	1	0	2	308	Sjogren syndrome antigen B [Source:HGNC Symbol;Acc:HGNC:11316]
FARSA	140.716	331.112	-1.2358	0.000149144	0.00181616	NM_004461.2	0	0	0	1	278	phenylalanyl-tRNA synthetase subunit alpha [Source:HGNC Symbol;Acc:HGNC:3592]
MRPS2	102.132	260.994	-1.35452	0.000149388	0.001817	NM_016034.4	0	0	0	1	540	mitochondrial ribosomal protein S2 [Source:HGNC Symbol;Acc:HGNC:14495]
PUF60	125.967	301.896	-1.26203	0.000150105	0.00182359	NM_001136033.2	1	0	0	0	176	poly(U) binding splicing factor 60 [Source:HGNC Symbol;Acc:HGNC:17042]
RPS26	33.9402	134.393	-1.98564	0.000150819	0.00183011	NM_001029.3	0	0	0	1	69	ribosomal protein S26 [Source:HGNC Symbol;Acc:HGNC:10414]
ZC3H15	67.5975	198.667	-1.55581	0.000156811	0.00188957	NM_018471.2	2	1	1	3	628	zinc finger CCCH-type containing 15 [Source:HGNC Symbol;Acc:HGNC:29528]
RPL39	49.8205	165.556	-1.73256	0.00015804	0.00190216	NM_001000.3	0	0	0	1	180	ribosomal protein L39 [Source:HGNC Symbol;Acc:HGNC:10350]
RPS27A	71.3622	204.511	-1.51895	0.000162019	0.0019407	NM_001135592.2	1	0	0	1	276	ribosomal protein S27a [Source:HGNC Symbol;Acc:HGNC:10417]
2019-09-09	533.363	876.474	-0.716913	0.000162177	0.0019407	NM_001113491.1	2	0	0	1	1938	septin 9 [Source:HGNC Symbol;Acc:HGNC:7323]
TIMM17B	38.9223	144.131	-1.88922	0.000162719	0.00194494	NM_001167947.2	0	0	0	0	282	translocase of inner mitochondrial membrane 17B [Source:HGNC Symbol;Acc:HGNC:17310]
MAP7D3	63.0397	190.876	-1.59744	0.00016635	0.0019815	NM_001173517.1	1	0	0	0	1826	MAP7 domain containing 3 [Source:HGNC Symbol;Acc:HGNC:25742]
MAP4	722.116	1129.68	-0.645924	0.00016922	0.00201106	NM_030885.3	7	7	0	4	2379	microtubule associated protein 4 [Source:HGNC Symbol;Acc:HGNC:6862]
GYS1	134.374	311.635	-1.21444	0.000169611	0.0020134	NM_001161587.1	0	0	0	0	1163	glycogen synthase 1 [Source:HGNC Symbol;Acc:HGNC:4706]
RPL27A	173.154	368.119	-1.08772	0.000170373	0.0020199	NM_000990.4	3	4	1	5	4066	ribosomal protein L27a [Source:HGNC Symbol;Acc:HGNC:10329]
ALDOC	61.8227	186.981	-1.59668	0.000170838	0.00202103	NM_005165.2	0	0	0	1	411	aldolase, fructose-bisphosphate C [Source:HGNC Symbol;Acc:HGNC:418]
BUD31	49.9339	165.556	-1.72995	0.000171402	0.00202309	NM_003910.3	0	0	0	1	175	BUD31 homolog [Source:HGNC Symbol;Acc:HGNC:29629]
LGALS3	40.451	148.027	-1.87295	0.000172067	0.00202863	NM_002306.3	0	0	0	2	159	galectin 3 [Source:HGNC Symbol;Acc:HGNC:6563]
AP2S1	31.5342	128.549	-2.0283	0.000174022	0.00204703	NM_001301076.1	0	0	0	1	289	adaptor related protein complex 2 subunit sigma 1 [Source:HGNC Symbol;Acc:HGNC:565]
MAP7D1	227.165	451.871	-0.992824	0.00017807	0.00208519	NM_001286365.1	1	0	1	2	591	MAP7 domain containing 1 [Source:HGNC Symbol;Acc:HGNC:25514]
POLR2A	631.758	999.18	-0.661497	0.00017831	0.00208564	NM_000937.4	1	0	0	1	439	RNA polymerase II subunit A [Source:HGNC Symbol;Acc:HGNC:9187]
GMNN	27.1181	118.811	-2.13028	0.000178541	0.002086	NM_001251989.1	1	1	0	2	300	geminin, DNA replication inhibitor [Source:HGNC Symbol;Acc:HGNC:17493]
XBP1	64.5121	192.824	-1.58057	0.000178809	0.00208677	NM_005080.3	1	0	0	1	986	X-box binding protein 1 [Source:HGNC Symbol;Acc:HGNC:12801]
RCN3	73.5423	212.301	-1.53093	0.000179356	0.00208876	NM_020650.2	0	0	0	1	420	reticulocalbin 3 [Source:HGNC Symbol;Acc:HGNC:21145]
SLC25A23	119.881	288.262	-1.26672	0.000179382	0.00208876	NM_024103.2	0	0	0	1	1911	solute carrier family 25 member 23 [Source:HGNC Symbol;Acc:HGNC:19375]
CAST	676.114	1063.45	-0.653152	0.00018008	0.00209454	NM_001042440.3	3	1	0	6	2067	calpastatin [Source:HGNC Symbol;Acc:HGNC:1515]
PDZD11	13.1912	85.6997	-2.70347	0.000182897	0.00211781	NM_016484.4	1	0	0	0	721	PDZ domain containing 11 [Source:HGNC Symbol;Acc:HGNC:28034]
RPS2	182.694	379.805	-1.05589	0.000182702	0.00211781	NM_002952.3	1	0	0	1	37	ribosomal protein S2 [Source:HGNC Symbol;Acc:HGNC:10404]
RPL18	150.934	335.008	-1.15094	0.000183492	0.00211938	NM_000979.3	0	0	0	1	45	ribosomal protein L18 [Source:HGNC Symbol;Acc:HGNC:10310]
ALG3	52.1136	169.452	-1.70215	0.000187704	0.00216141	NM_001006941.2	0	0	0	1	185	ALG3, alpha-1,3- mannosyltransferase [Source:HGNC Symbol;Acc:HGNC:23056]
FTL	263.907	498.616	-0.917632	0.000188357	0.00216652	NM_000146.3	0	0	0	1	144	ferritin light chain [Source:HGNC Symbol;Acc:HGNC:3999]
P4HB	492.403	814.147	-0.725688	0.000189119	0.00217109	NM_000918.3	0	1	0	1	854	prolyl 4-hydroxylase subunit beta [Source:HGNC Symbol;Acc:HGNC:8548]
FLOT2	168.371	358.38	-1.09014	0.000190155	0.00217515	NM_004475.2	1	0	0	1	1222	flotillin 2 [Source:HGNC Symbol;Acc:HGNC:3758]
HOXC10	70.0318	200.615	-1.51867	0.000190093	0.00217515	NM_017409.3	0	0	0	2	833	homeobox C10 [Source:HGNC Symbol;Acc:HGNC:5122]
RPS9	98.6507	253.204	-1.36099	0.000191543	0.00218861	NM_001321706.1	0	0	0	1	230	ribosomal protein S9 [Source:HGNC Symbol;Acc:HGNC:10442]
HIST1H3D	57.3782	179.19	-1.64191	0.000195047	0.00222206	NM_003530.4	0	0	0	0	56	histone cluster 1 H3 family member d [Source:HGNC Symbol;Acc:HGNC:4767]
MAPK3	37.5636	140.236	-1.90142	0.000195546	0.00222454	NM_001109891.1	0	0	0	0	636	mitogen-activated protein kinase 3 [Source:HGNC Symbol;Acc:HGNC:6877]
SEC13	95.6783	245.413	-1.35972	0.000198222	0.00224514	NM_001136026.2	1	0	0	1	332	SEC13 homolog, nuclear pore and COPII coat complex component [Source:HGNC Symbol;Acc:HGNC:10697]
POLR2L	36.5167	149.974	-2.04177	0.000198618	0.00224718	NM_021128.4	0	0	0	1	651	RNA polymerase II subunit L [Source:HGNC Symbol;Acc:HGNC:9199]
NDUFB7	32.2135	128.549	-1.99725	0.000200335	0.00226413	NM_004146.5	0	0	0	1	55	NADH:ubiquinone oxidoreductase subunit B7 [Source:HGNC Symbol;Acc:HGNC:7702]
IFITM3	177.656	372.014	-1.06667	0.000202974	0.00229147	NM_021034.2	0	0	0	1	165	interferon induced transmembrane protein 3 [Source:HGNC Symbol;Acc:HGNC:5414]
CD151	99.8961	251.256	-1.33134	0.000209855	0.00235632	NM_001039490.1	0	0	0	1	643	CD151 molecule (Raph blood group) [Source:HGNC Symbol;Acc:HGNC:1630]
CRAT	53.3872	169.452	-1.66654	0.000211161	0.00236843	NM_000755.3	0	0	0	1	603	carnitine O-acetyltransferase [Source:HGNC Symbol;Acc:HGNC:2342]
PAICS	409.235	703.127	-0.780445	0.000213576	0.00239035	NM_001079524.1	2	1	0	6	1830	phosphoribosylaminoimidazole carboxylase and phosphoribosylaminoimidazolesuccinocarboxamide synthase [Source:HGNC Symbol;Acc:HGNC:8587]
RPS25	91.2905	235.674	-1.36867	0.000214499	0.00239621	NM_001028.2	0	0	0	2	51	ribosomal protein S25 [Source:HGNC Symbol;Acc:HGNC:10413]
GAMT	28.5339	124.654	-2.13023	0.00021546	0.00240365	NM_138924.2	0	0	0	0	865	guanidinoacetate N-methyltransferase [Source:HGNC Symbol;Acc:HGNC:4136]
KLC2	124.694	298.001	-1.25818	0.000217001	0.00241306	NM_001134774.1	0	0	1	1	905	kinesin light chain 2 [Source:HGNC Symbol;Acc:HGNC:20716]
UBA52	220.823	434.341	-0.97562	0.000216863	0.00241306	NM_001033930.2	4	0	0	2	2310	ubiquitin A-52 residue ribosomal protein fusion product 1 [Source:HGNC Symbol;Acc:HGNC:12458]
ENG	99.5285	257.099	-1.37059	0.000217354	0.0024144	NM_000118.3	0	0	0	1	905	endoglin [Source:HGNC Symbol;Acc:HGNC:3349]
NDUFA3	9.53949	72.0656	-2.91738	0.000217623	0.0024148	NM_004542.3	0	0	0	1	72	NADH:ubiquinone oxidoreductase subunit A3 [Source:HGNC Symbol;Acc:HGNC:7686]
TROAP	49.3395	163.608	-1.7308	0.000219834	0.00243673	NM_001100620.1	0	0	0	5	136	trophinin associated protein [Source:HGNC Symbol;Acc:HGNC:12327]
CANX	1377.54	1957.46	-0.507034	0.000221124	0.00244842	NM_001024649.1	5	3	0	7	2997	calnexin [Source:HGNC Symbol;Acc:HGNC:1473]
RPL7	69.9752	198.667	-1.50555	0.000221395	0.0024488	NM_000971.3	0	0	0	1	68	ribosomal protein L7 [Source:HGNC Symbol;Acc:HGNC:10363]
DDX56	78.0997	216.197	-1.4702	0.000228938	0.00251613	NM_001257189.1	0	0	0	1	585	DEAD-box helicase 56 [Source:HGNC Symbol;Acc:HGNC:18193]
CEP350	161.265	344.746	-1.09584	0.000229303	0.00251748	NM_014810.4	6	2	3	7	3719	centrosomal protein 350 [Source:HGNC Symbol;Acc:HGNC:24238]
SCNM1	17.3523	93.4905	-2.43062	0.000230412	0.00252226	NM_001204848.1	1	0	0	3	1212	sodium channel modifier 1 [Source:HGNC Symbol;Acc:HGNC:23136]
SAP130	153.452	333.06	-1.11766	0.000232034	0.00253406	NM_001145928.1	0	0	0	3	789	Sin3A associated protein 130 [Source:HGNC Symbol;Acc:HGNC:29813]
PYCR1	162.37	350.589	-1.11128	0.000233681	0.00254401	NM_001282279.1	1	0	0	1	830	pyrroline-5-carboxylate reductase 1 [Source:HGNC Symbol;Acc:HGNC:9721]
NME4	62.6725	192.824	-1.62342	0.000243111	0.00263837	NM_001286435.1	0	0	0	1	564	NME/NM23 nucleoside diphosphate kinase 4 [Source:HGNC Symbol;Acc:HGNC:7852]
RPL24	115.38	272.681	-1.24127	0.000257445	0.00276312	NM_000986.3	0	1	0	1	45	ribosomal protein L24 [Source:HGNC Symbol;Acc:HGNC:10325]
FARSB	69.4092	196.72	-1.5036	0.000259343	0.00277963	NM_005687.4	0	0	0	1	428	phenylalanyl-tRNA synthetase subunit beta [Source:HGNC Symbol;Acc:HGNC:17800]
PEG10	328.022	580.42	-0.823201	0.00026723	0.00284945	NM_001040152.1	2	6	1	8	5161	paternally expressed 10 [Source:HGNC Symbol;Acc:HGNC:14005]
TBC1D9B	244.63	463.557	-0.922289	0.000268811	0.00286336	NM_015043.3	0	0	0	3	1377	TBC1 domain family member 9B [Source:HGNC Symbol;Acc:HGNC:29097]
MRPL2	28.4772	120.759	-2.0867	0.000270262	0.00287587	NM_001300848.1	1	0	0	2	411	mitochondrial ribosomal protein L2 [Source:HGNC Symbol;Acc:HGNC:14056]
HIST1H1D	53.7269	167.504	-1.64063	0.000271879	0.00288715	NM_005320.2	0	0	0	0	56	histone cluster 1 H1 family member d [Source:HGNC Symbol;Acc:HGNC:4717]
PSMB7	184.449	377.858	-1.03509	0.00027701	0.00292665	NM_002799.3	0	0	0	1	133	proteasome subunit beta 7 [Source:HGNC Symbol;Acc:HGNC:9544]
YLPM1	172.277	358.38	-1.05707	0.00027906	0.00293934	NM_019589.2	6	5	0	5	1572	YLP motif containing 1 [Source:HGNC Symbol;Acc:HGNC:17798]
GTF3A	50.3865	161.661	-1.68111	0.000283113	0.00297298	NM_002097.2	0	0	0	1	112	general transcription factor IIIA [Source:HGNC Symbol;Acc:HGNC:4662]
IGFBP6	19.5037	97.386	-2.32136	0.000291422	0.00303287	NM_002178.2	0	0	0	1	177	insulin like growth factor binding protein 6 [Source:HGNC Symbol;Acc:HGNC:5475]
SLC25A5	276.929	508.355	-0.876556	0.000291448	0.00303287	NM_001152.4	1	1	0	3	338	solute carrier family 25 member 5 [Source:HGNC Symbol;Acc:HGNC:10991]
RPS21	82.034	216.197	-1.39829	0.000292341	0.00303911	NM_001024.3	0	0	0	1	54	ribosomal protein S21 [Source:HGNC Symbol;Acc:HGNC:10409]
HSPB1	323.947	576.525	-0.832047	0.00030093	0.00312527	NM_001540.3	0	0	0	1	124	heat shock protein family B (small) member 1 [Source:HGNC Symbol;Acc:HGNC:5246]
RPN2	298.075	545.361	-0.872164	0.000301623	0.00312934	NM_001135771.2	0	0	0	1	308	ribophorin II [Source:HGNC Symbol;Acc:HGNC:10382]
PITRM1	60.2373	179.19	-1.57197	0.000303197	0.00314252	NM_001242307.1	0	0	0	1	304	pitrilysin metallopeptidase 1 [Source:HGNC Symbol;Acc:HGNC:17663]
BRD8	65.1064	186.981	-1.52246	0.000304061	0.00314834	NM_001164326.1	0	0	0	2	324	bromodomain containing 8 [Source:HGNC Symbol;Acc:HGNC:19874]
FOXRED1	42.3761	149.974	-1.82566	0.000306429	0.00316158	NM_017547.3	0	0	0	0	443	FAD dependent oxidoreductase domain containing 1 [Source:HGNC Symbol;Acc:HGNC:26927]
HDGF	855.271	1273.81	-0.574823	0.000308912	0.00318162	NM_001126050.1	1	0	0	2	1342	heparin binding growth factor [Source:HGNC Symbol;Acc:HGNC:4856]
FOXRED2	122.259	282.419	-1.20863	0.00031743	0.00325107	NM_001102371.1	1	0	0	6	2822	FAD dependent oxidoreductase domain containing 2 [Source:HGNC Symbol;Acc:HGNC:26264]
NIPSNAP1	38.1296	136.34	-1.83803	0.000320216	0.00327637	NM_001202502.1	0	0	0	1	1127	nipsnap homolog 1 [Source:HGNC Symbol;Acc:HGNC:7827]
HLA-C	84.6672	227.883	-1.43008	0.000321142	0.00327938	NM_001243042.1	0	0	0	2	420	major histocompatibility complex, class I, C [Source:HGNC Symbol;Acc:HGNC:4933]
PSMC4	99.358	243.465	-1.29323	0.000322341	0.00328839	NM_006503.3	0	0	0	1	459	proteasome 26S subunit, ATPase 4 [Source:HGNC Symbol;Acc:HGNC:9551]
MED15	145.697	319.426	-1.13329	0.000326375	0.0033165	NM_001003891.2	2	0	0	1	928	mediator complex subunit 15 [Source:HGNC Symbol;Acc:HGNC:14248]
HNRNPA1	328.532	576.525	-0.811342	0.000328725	0.00333384	NM_002136.3	2	0	0	3	702	heterogeneous nuclear ribonucleoprotein A1 [Source:HGNC Symbol;Acc:HGNC:5031]
PSMD4	80.9304	216.197	-1.41879	0.000339402	0.00343206	NM_002810.2	0	0	0	1	136	proteasome 26S subunit, non-ATPase 4 [Source:HGNC Symbol;Acc:HGNC:9561]
BCKDK	40.0547	140.236	-1.80883	0.000342702	0.00345869	NM_001122957.2	0	0	0	1	760	branched chain ketoacid dehydrogenase kinase [Source:HGNC Symbol;Acc:HGNC:16902]
PTOV1	53.5006	165.556	-1.63052	0.000342443	0.00345869	NM_017432.4	0	0	0	1	236	prostate tumor overexpressed 1 [Source:HGNC Symbol;Acc:HGNC:9632]
SERINC2	64.9647	185.033	-1.5099	0.000347688	0.0034988	NM_001199037.1	0	0	0	1	481	serine incorporator 2 [Source:HGNC Symbol;Acc:HGNC:23231]
DNAJA1	143.489	313.583	-1.12856	0.000353837	0.0035449	NM_001314039.1	1	0	0	3	1004	DnaJ heat shock protein family (Hsp40) member A1 [Source:HGNC Symbol;Acc:HGNC:5229]
IMMT	111.361	264.89	-1.25108	0.000353978	0.0035449	NM_001100169.1	0	2	0	1	336	inner membrane mitochondrial protein [Source:HGNC Symbol;Acc:HGNC:6047]
SCAND1	17.5786	91.5428	-2.37881	0.000358768	0.00357905	NM_016558.3	0	0	0	0	128	SCAN domain containing 1 [Source:HGNC Symbol;Acc:HGNC:10566]
PSMF1	70.7391	196.72	-1.47456	0.000361242	0.00359682	NM_001323409.1	1	2	0	4	7212	proteasome inhibitor subunit 1 [Source:HGNC Symbol;Acc:HGNC:9571]
DNAJC7	113.596	264.89	-1.22114	0.000364873	0.00361908	NM_001144766.2	0	1	0	2	312	DnaJ heat shock protein family (Hsp40) member C7 [Source:HGNC Symbol;Acc:HGNC:12392]
FIS1	29.0432	116.863	-2.0094	0.000366794	0.00363119	NM_016068.2	0	0	1	1	194	fission, mitochondrial 1 [Source:HGNC Symbol;Acc:HGNC:21689]
DPP7	53.7273	169.452	-1.65906	0.000371577	0.00366804	NM_013379.2	0	0	0	1	108	dipeptidyl peptidase 7 [Source:HGNC Symbol;Acc:HGNC:14892]
FLOT1	126.561	284.367	-1.16809	0.000372096	0.00366967	NM_001318875.1	0	0	0	3	407	flotillin 1 [Source:HGNC Symbol;Acc:HGNC:3757]
INPPL1	724.55	1112.15	-0.618562	0.000382267	0.00375215	NM_001567.3	1	1	0	2	794	inositol polyphosphate phosphatase like 1 [Source:HGNC Symbol;Acc:HGNC:6080]
PPIA	320.663	562.891	-0.81195	0.000385779	0.00377947	NM_001300981.1	1	3	0	2	1701	peptidylprolyl isomerase A [Source:HGNC Symbol;Acc:HGNC:9253]
CD55	918.706	1347.82	-0.552813	0.000391752	0.00382714	NM_001300904.1	0	1	0	5	1440	CD55 molecule (Cromer blood group) [Source:HGNC Symbol;Acc:HGNC:2665]
RPLP1	222.041	424.603	-0.935128	0.000394542	0.00385077	NM_001003.2	1	0	0	1	38	ribosomal protein lateral stalk subunit P1 [Source:HGNC Symbol;Acc:HGNC:10372]
AKT1S1	55.5953	167.504	-1.59182	0.000398394	0.00388107	NM_001098632.2	0	0	0	1	884	AKT1 substrate 1 [Source:HGNC Symbol;Acc:HGNC:28426]
CCT5	763.951	1147.21	-0.586461	0.000400076	0.0038938	NM_001306153.1	1	1	0	4	1629	chaperonin containing TCP1 subunit 5 [Source:HGNC Symbol;Acc:HGNC:1618]
SCARA3	107.653	260.994	-1.27894	0.000405252	0.00393679	NM_016240.2	0	0	0	0	1669	scavenger receptor class A member 3 [Source:HGNC Symbol;Acc:HGNC:19000]
CLTA	114.616	264.89	-1.20892	0.000407032	0.00394755	NM_001184761.1	0	0	0	1	433	clathrin light chain A [Source:HGNC Symbol;Acc:HGNC:2090]
PRSS21	95.3391	243.465	-1.35417	0.000407121	0.00394755	NM_001270452.1	0	0	0	1	352	serine protease 21 [Source:HGNC Symbol;Acc:HGNC:9485]
RNF167	130.014	290.21	-1.15781	0.000414688	0.00400222	NM_001320356.1	0	0	0	1	207	ring finger protein 167 [Source:HGNC Symbol;Acc:HGNC:24544]
NRBP1	135.365	296.053	-1.12911	0.000420054	0.00403524	NM_001321357.1	0	0	0	1	447	nuclear receptor binding protein 1 [Source:HGNC Symbol;Acc:HGNC:7993]
RRAS	13.3325	79.8565	-2.5797	0.000425203	0.00407544	NM_006270.4	0	0	1	1	284	RAS related [Source:HGNC Symbol;Acc:HGNC:10447]
ZNF480	4.95375	52.5884	-3.40904	0.000436072	0.00416214	NM_001297624.1	2	0	0	13	3069	zinc finger protein 480 [Source:HGNC Symbol;Acc:HGNC:23305]
MED29	64.3421	181.138	-1.49345	0.000449127	0.00427103	NM_017592.2	0	0	0	4	2938	mediator complex subunit 29 [Source:HGNC Symbol;Acc:HGNC:23074]
FKBP2	30.0338	116.863	-1.96022	0.000453348	0.00430328	NM_001135208.1	0	0	0	0	106	FK506 binding protein 2 [Source:HGNC Symbol;Acc:HGNC:3718]
ERCC1	104.085	247.36	-1.24937	0.000455931	0.00432384	NM_001166049.1	1	0	0	3	2342	ERCC excision repair 1, endonuclease non-catalytic subunit [Source:HGNC Symbol;Acc:HGNC:3433]
ENSA	138.761	299.949	-1.11198	0.000460099	0.00435144	NM_207043.1	2	0	1	2	2360	endosulfine alpha [Source:HGNC Symbol;Acc:HGNC:3360]
TAF10	113.823	264.89	-1.21947	0.00046008	0.00435144	NM_006284.3	0	1	0	1	105	TATA-box binding protein associated factor 10 [Source:HGNC Symbol;Acc:HGNC:11543]
EIF2S2	143.376	307.74	-1.10239	0.000473599	0.00446285	NM_001316363.1	1	0	0	3	1432	eukaryotic translation initiation factor 2 subunit beta [Source:HGNC Symbol;Acc:HGNC:3266]
EXOSC10	109.945	255.151	-1.21474	0.000475756	0.00447641	NM_001001998.2	0	0	0	1	105	exosome component 10 [Source:HGNC Symbol;Acc:HGNC:9138]
TRAPPC1	31.1379	118.811	-1.93244	0.000477298	0.00448142	NM_001166621.1	1	0	0	1	261	trafficking protein particle complex 1 [Source:HGNC Symbol;Acc:HGNC:19894]
UQCRH	81.2701	212.301	-1.38646	0.000476961	0.00448142	NM_001297565.1	0	0	0	1	193	ubiquinol-cytochrome c reductase hinge protein [Source:HGNC Symbol;Acc:HGNC:12590]
ZNHIT1	29.3545	114.915	-1.96928	0.000485472	0.00454582	NM_006349.2	0	0	0	1	232	zinc finger HIT-type containing 1 [Source:HGNC Symbol;Acc:HGNC:21688]
CLTB	87.3846	223.988	-1.3593	0.000489103	0.00457157	NM_001834.3	0	0	0	0	319	clathrin light chain B [Source:HGNC Symbol;Acc:HGNC:2091]
FDPS	77.4204	206.458	-1.41638	0.000490684	0.00457452	NM_001135821.1	0	0	0	1	57	farnesyl diphosphate synthase [Source:HGNC Symbol;Acc:HGNC:3631]
ACADVL	170.608	352.537	-1.04795	0.000494265	0.00459822	NM_000018.3	0	0	0	1	170	acyl-CoA dehydrogenase very long chain [Source:HGNC Symbol;Acc:HGNC:92]
BPTF	182.892	364.224	-0.993706	0.000494073	0.00459822	NM_004459.6	7	4	0	4	2090	bromodomain PHD finger transcription factor [Source:HGNC Symbol;Acc:HGNC:3581]
FAM111B	42.5737	142.184	-1.73853	0.000494972	0.00459822	NM_001142703.1	0	0	0	5	1113	family with sequence similarity 111 member B [Source:HGNC Symbol;Acc:HGNC:24200]
PSMB3	96.7819	233.726	-1.27197	0.000495057	0.00459822	NM_002795.3	0	0	0	1	64	proteasome subunit beta 3 [Source:HGNC Symbol;Acc:HGNC:9540]
BRD4	535.742	858.944	-0.681514	0.000497979	0.00462123	NM_014299.2	2	1	0	3	2244	bromodomain containing 4 [Source:HGNC Symbol;Acc:HGNC:13575]
NR1D1	50.1039	157.765	-1.6564	0.000498847	0.00462514	NM_021724.4	0	0	1	0	299	nuclear receptor subfamily 1 group D member 1 [Source:HGNC Symbol;Acc:HGNC:7962]
FGFRL1	74.5042	196.72	-1.40062	0.000522559	0.00480163	NM_001004356.2	1	0	0	0	1551	fibroblast growth factor receptor like 1 [Source:HGNC Symbol;Acc:HGNC:3693]
PITX1	92.2816	229.831	-1.31759	0.000522646	0.00480163	NM_002653.4	0	0	0	2	1045	paired like homeodomain 1 [Source:HGNC Symbol;Acc:HGNC:9004]
HIST1H2AC	122.23	272.681	-1.15761	0.000527864	0.00484226	NM_003512.3	0	0	0	0	65	histone cluster 1 H2A family member c [Source:HGNC Symbol;Acc:HGNC:4733]
HIST2H2BE	98.5086	235.674	-1.25833	0.00052999	0.00485431	NM_003528.2	3	2	0	1	1800	histone cluster 2 H2B family member e [Source:HGNC Symbol;Acc:HGNC:4760]
POLDIP2	167.041	340.851	-1.02934	0.000533077	0.00487714	NM_001290145.1	1	0	0	3	1489	DNA polymerase delta interacting protein 2 [Source:HGNC Symbol;Acc:HGNC:23781]
CFAP36	23.9194	103.229	-2.10814	0.000537505	0.00491332	NM_001282761.1	0	0	0	1	72	cilia and flagella associated protein 36 [Source:HGNC Symbol;Acc:HGNC:30540]
FAM129B	761.718	1155	-0.600979	0.000546897	0.00498599	NM_001035534.2	1	0	0	1	1507	family with sequence similarity 129 member B [Source:HGNC Symbol;Acc:HGNC:25282]
SAP30BP	43.5647	142.184	-1.70728	0.000548437	0.00499126	NM_001301839.1	0	0	0	3	1541	SAP30 binding protein [Source:HGNC Symbol;Acc:HGNC:30785]
BMS1	107.029	251.256	-1.23034	0.000552596	0.0050203	NM_014753.3	7	4	0	11	3841	BMS1, ribosome biogenesis factor [Source:HGNC Symbol;Acc:HGNC:23505]
MCM3	266.936	481.087	-0.849969	0.000564435	0.00509661	NM_001270472.1	0	0	1	1	574	minichromosome maintenance complex component 3 [Source:HGNC Symbol;Acc:HGNC:6945]
GRAMD1A	84.1858	216.197	-1.36203	0.000585115	0.00526046	NM_001136199.2	0	0	0	1	330	GRAM domain containing 1A [Source:HGNC Symbol;Acc:HGNC:29305]
SUPT6H	268.607	488.878	-0.864581	0.000584874	0.00526046	NM_001320755.1	1	0	0	1	1059	SPT6 homolog, histone chaperone [Source:HGNC Symbol;Acc:HGNC:11470]
HLA-A	99.5285	243.465	-1.29195	0.000586734	0.00526133	NM_001242758.1	0	0	0	2	429	major histocompatibility complex, class I, A [Source:HGNC Symbol;Acc:HGNC:4931]
PDHA1	277.041	494.721	-0.836309	0.00058583	0.00526133	NM_000284.3	0	1	0	3	2054	pyruvate dehydrogenase E1 alpha 1 subunit [Source:HGNC Symbol;Acc:HGNC:8806]
TSC22D4	120.787	270.733	-1.16503	0.000586704	0.00526133	NM_001303043.1	0	0	0	2	440	TSC22 domain family member 4 [Source:HGNC Symbol;Acc:HGNC:21696]
KPNB1	674.049	1020.6	-0.598673	0.000589108	0.00526442	NM_001276453.1	0	2	0	3	1234	karyopherin subunit beta 1 [Source:HGNC Symbol;Acc:HGNC:6400]
MPHOSPH10	68.2768	185.033	-1.43869	0.000588601	0.00526442	NM_005791.2	1	0	1	1	87	M-phase phosphoprotein 10 [Source:HGNC Symbol;Acc:HGNC:7213]
KRT16	7.07679	58.4316	-3.04636	0.000591577	0.00528194	NM_005557.3	0	0	0	1	157	keratin 16 [Source:HGNC Symbol;Acc:HGNC:6423]
RBCK1	58.058	167.504	-1.5292	0.000595712	0.00531428	NM_001323956.1	0	1	0	2	1709	RANBP2-type and C3HC4-type zinc finger containing 1 [Source:HGNC Symbol;Acc:HGNC:15864]
RBM10	143.065	309.687	-1.1152	0.000600782	0.00535031	NM_001204466.1	0	0	0	1	216	RNA binding motif protein 10 [Source:HGNC Symbol;Acc:HGNC:9896]
SRRM1	276.787	492.773	-0.832276	0.000617371	0.00546988	NM_001303448.1	3	1	0	2	995	serine and arginine repetitive matrix 1 [Source:HGNC Symbol;Acc:HGNC:16638]
ASPM	183.628	362.276	-0.980634	0.000621492	0.00548764	NM_001206846.1	2	0	0	2	197	abnormal spindle microtubule assembly [Source:HGNC Symbol;Acc:HGNC:19048]
MRPL57	12.8799	77.9088	-2.60153	0.000633656	0.00557607	NM_024026.4	1	1	0	6	1859	mitochondrial ribosomal protein L57 [Source:HGNC Symbol;Acc:HGNC:14514]
RNF181	21.2587	95.4382	-2.16754	0.00063616	0.00559336	NM_016494.3	0	0	0	1	204	ring finger protein 181 [Source:HGNC Symbol;Acc:HGNC:28037]
FN3K	27.0614	109.072	-2.00929	0.000637297	0.00559861	NM_022158.3	0	0	0	1	442	fructosamine 3 kinase [Source:HGNC Symbol;Acc:HGNC:24822]
SSSCA1	15.6823	83.7519	-2.42026	0.000642087	0.00563115	NM_001303024.1	0	0	0	0	154	Sjogren syndrome/scleroderma autoantigen 1 [Source:HGNC Symbol;Acc:HGNC:11328]
PHB2	157.444	323.321	-1.03847	0.000645602	0.00565242	NM_001144831.1	1	0	0	1	333	prohibitin 2 [Source:HGNC Symbol;Acc:HGNC:30306]
HIRIP3	22.306	97.386	-2.12705	0.000660532	0.00575884	NM_001197323.1	1	0	0	3	1091	HIRA interacting protein 3 [Source:HGNC Symbol;Acc:HGNC:4917]
PLD3	75.8921	206.458	-1.44581	0.00066337	0.00577388	NM_001031696.3	0	0	0	0	317	phospholipase D family member 3 [Source:HGNC Symbol;Acc:HGNC:17158]
NT5DC2	55.7086	163.608	-1.55547	0.000666884	0.0057996	NM_001134231.1	0	0	0	1	101	5'-nucleotidase domain containing 2 [Source:HGNC Symbol;Acc:HGNC:25717]
SERPINB6	75.6087	198.667	-1.39494	0.000676403	0.00586718	NM_001195291.2	0	0	0	1	139	serpin family B member 6 [Source:HGNC Symbol;Acc:HGNC:8950]
ERP29	98.4807	233.726	-1.24758	0.000680578	0.00588417	NM_001034025.1	0	0	0	1	1053	endoplasmic reticulum protein 29 [Source:HGNC Symbol;Acc:HGNC:13799]
NKD2	174.061	346.694	-0.994393	0.000683384	0.00590351	NM_001271082.1	0	0	0	0	1038	naked cuticle homolog 2 [Source:HGNC Symbol;Acc:HGNC:17046]
STAT6	131.515	286.315	-1.12315	0.000684037	0.00590423	NM_001178078.1	1	0	0	3	1168	signal transducer and activator of transcription 6 [Source:HGNC Symbol;Acc:HGNC:11368]
FTSJ3	148.047	315.531	-1.09278	0.000686749	0.00592271	NM_017647.3	0	0	0	1	369	FtsJ RNA methyltransferase homolog 3 [Source:HGNC Symbol;Acc:HGNC:17136]
CENPJ	9.9075	66.2225	-2.74142	0.000687965	0.00592827	NM_018451.4	2	0	0	3	903	centromere protein J [Source:HGNC Symbol;Acc:HGNC:17272]
DDX49	49.0282	151.922	-1.63321	0.000704036	0.00604166	NM_019070.4	0	0	0	1	317	DEAD-box helicase 49 [Source:HGNC Symbol;Acc:HGNC:18684]
YIF1B	36.5163	126.602	-1.79475	0.000707877	0.00606961	NM_001145463.1	0	0	1	2	1929	Yip1 interacting factor homolog B, membrane trafficking protein [Source:HGNC Symbol;Acc:HGNC:30511]
RPS12	109.803	249.308	-1.18287	0.000721347	0.00616472	NM_001016.3	0	0	0	1	22	ribosomal protein S12 [Source:HGNC Symbol;Acc:HGNC:10385]
MLKL	27.2315	107.125	-1.9763	0.000723672	0.0061795	NM_001142497.2	0	0	0	1	649	mixed lineage kinase domain like pseudokinase [Source:HGNC Symbol;Acc:HGNC:26617]
BOD1L1	167.464	336.955	-1.00825	0.000729088	0.00621629	NM_148894.2	5	5	0	3	1269	biorientation of chromosomes in cell division 1 like 1 [Source:HGNC Symbol;Acc:HGNC:31792]
EIF4H	547.573	849.206	-0.633177	0.00073108	0.00621697	NM_022170.1	0	2	0	1	1791	eukaryotic translation initiation factor 4H [Source:HGNC Symbol;Acc:HGNC:12741]
AP3D1	257.227	467.453	-0.862357	0.000739354	0.00625677	NM_001261826.1	1	1	0	1	1185	adaptor related protein complex 3 subunit delta 1 [Source:HGNC Symbol;Acc:HGNC:568]
RPLP2	136.582	290.21	-1.0877	0.000741445	0.00626645	NM_001004.3	0	0	0	1	40	ribosomal protein lateral stalk subunit P2 [Source:HGNC Symbol;Acc:HGNC:10377]
ATF4	78.5527	204.511	-1.38193	0.000750485	0.00631488	NM_001675.4	0	0	0	1	84	activating transcription factor 4 [Source:HGNC Symbol;Acc:HGNC:786]
GPRC5A	978.462	1396.51	-0.513173	0.000757534	0.00634848	NM_003979.3	0	0	1	1	1127	G protein-coupled receptor class C group 5 member A [Source:HGNC Symbol;Acc:HGNC:9836]
OFD1	21.938	95.4382	-2.12168	0.000755715	0.00634848	NM_003611.2	0	0	0	2	253	OFD1, centriole and centriolar satellite protein [Source:HGNC Symbol;Acc:HGNC:2567]
WNK1	1022.59	1451.05	-0.504847	0.000757493	0.00634848	NM_001184985.1	2	0	0	7	2660	WNK lysine deficient protein kinase 1 [Source:HGNC Symbol;Acc:HGNC:14540]
GBF1	203.33	389.544	-0.938531	0.000759116	0.00634886	NM_001199378.1	1	1	0	1	563	golgi brefeldin A resistant guanine nucleotide exchange factor 1 [Source:HGNC Symbol;Acc:HGNC:4181]
TCP1	185.242	362.276	-0.968233	0.000795726	0.00659925	NM_001008897.1	1	1	0	2	547	t-complex 1 [Source:HGNC Symbol;Acc:HGNC:11655]
NMT1	138.591	292.158	-1.07551	0.000811547	0.00669925	NM_021079.4	0	3	0	4	3377	N-myristoyltransferase 1 [Source:HGNC Symbol;Acc:HGNC:7857]
NMRAL1	63.5214	175.295	-1.46564	0.000814777	0.00671965	NM_001305141.1	0	0	0	1	103	NmrA like redox sensor 1 [Source:HGNC Symbol;Acc:HGNC:24987]
HYAL1	141.536	296.053	-1.06506	0.000822443	0.0067721	NM_033159.3	1	0	0	1	594	hyaluronoglucosaminidase 1 [Source:HGNC Symbol;Acc:HGNC:5320]
NOP56	73.6836	190.876	-1.37393	0.000827755	0.00679965	NM_006392.3	0	0	0	1	99	NOP56 ribonucleoprotein [Source:HGNC Symbol;Acc:HGNC:15911]
RWDD1	26.8634	105.177	-1.96928	0.000830422	0.00681616	NM_001007464.2	0	0	0	2	500	RWD domain containing 1 [Source:HGNC Symbol;Acc:HGNC:20993]
ACIN1	261.7	469.4	-0.84339	0.000839508	0.00688529	NM_001164814.1	3	0	0	2	584	apoptotic chromatin condensation inducer 1 [Source:HGNC Symbol;Acc:HGNC:17066]
DLGAP5	32.2698	118.811	-1.87825	0.000842701	0.00690602	NM_001146015.1	1	0	0	2	338	DLG associated protein 5 [Source:HGNC Symbol;Acc:HGNC:16864]
APRT	53.5006	155.818	-1.54304	0.00086776	0.00707784	NM_001030018.1	0	0	0	0	233	adenine phosphoribosyltransferase [Source:HGNC Symbol;Acc:HGNC:626]
RPSA	130.411	280.472	-1.1055	0.00086917	0.00708377	NM_001304288.1	0	1	0	2	174	ribosomal protein SA [Source:HGNC Symbol;Acc:HGNC:6502]
YIPF3	59.2183	165.556	-1.4826	0.000870922	0.00709248	NM_015388.3	0	0	0	2	340	Yip1 domain family member 3 [Source:HGNC Symbol;Acc:HGNC:21023]
NOL8	43.6214	138.288	-1.66568	0.000874942	0.00711776	NM_001256394.1	1	1	1	2	478	nucleolar protein 8 [Source:HGNC Symbol;Acc:HGNC:23387]
PPL	334.59	564.839	-0.755673	0.000879933	0.00714343	NM_002705.4	1	0	0	1	877	periplakin [Source:HGNC Symbol;Acc:HGNC:9273]
HSD17B10	82.5158	210.354	-1.35167	0.000887705	0.00718404	NM_001037811.2	0	0	0	1	146	hydroxysteroid 17-beta dehydrogenase 10 [Source:HGNC Symbol;Acc:HGNC:4800]
REEP6	14.8896	77.9088	-2.38881	0.000895883	0.00723893	NM_138393.1	0	0	0	1	714	receptor accessory protein 6 [Source:HGNC Symbol;Acc:HGNC:30078]
RPL36AL	49.5658	148.027	-1.57905	0.000906001	0.00731499	NM_001001.4	0	0	0	1	96	ribosomal protein L36a like [Source:HGNC Symbol;Acc:HGNC:10346]
SAFB	197.952	377.858	-0.933199	0.000907322	0.00731996	NM_001201338.1	1	0	0	1	187	scaffold attachment factor B [Source:HGNC Symbol;Acc:HGNC:10520]
UNC13D	137.318	288.262	-1.07028	0.000919725	0.00739732	NM_199242.2	0	0	0	1	740	unc-13 homolog D [Source:HGNC Symbol;Acc:HGNC:23147]
GCC2	94.1204	227.883	-1.27434	0.000926065	0.00743648	NM_181453.3	4	1	1	6	1768	GRIP and coiled-coil domain containing 2 [Source:HGNC Symbol;Acc:HGNC:23218]
ETAA1	39.7713	130.497	-1.71313	0.000931811	0.00746528	NM_019002.3	1	1	0	3	363	ETAA1, ATR kinase activator [Source:HGNC Symbol;Acc:HGNC:24648]
GDI1	103.151	237.622	-1.20471	0.000933977	0.00747686	NM_001493.2	0	0	0	1	795	GDP dissociation inhibitor 1 [Source:HGNC Symbol;Acc:HGNC:4226]
PSMC1	26.6655	105.177	-1.9818	0.000953129	0.00761256	NM_002802.2	1	0	0	1	215	proteasome 26S subunit, ATPase 1 [Source:HGNC Symbol;Acc:HGNC:9547]
CLASRP	34.1949	118.811	-1.79617	0.000969211	0.00772317	NM_001278439.1	1	0	0	1	111	CLK4 associating serine/arginine rich protein [Source:HGNC Symbol;Acc:HGNC:17731]
PDLIM1	104.849	237.622	-1.18018	0.000971472	0.00772931	NM_020992.3	0	1	0	2	357	PDZ and LIM domain 1 [Source:HGNC Symbol;Acc:HGNC:2067]
SNRPC	70.3719	186.981	-1.41132	0.000975113	0.00775233	NM_003093.2	1	0	0	1	287	small nuclear ribonucleoprotein polypeptide C [Source:HGNC Symbol;Acc:HGNC:11157]
PTMA	530.305	818.042	-0.625367	0.000980003	0.00777334	NM_001099285.1	4	0	0	1	690	prothymosin alpha [Source:HGNC Symbol;Acc:HGNC:9623]
DDX1	142.073	294.106	-1.04923	0.00102739	0.00809352	NM_004939.2	0	1	0	1	205	DEAD-box helicase 1 [Source:HGNC Symbol;Acc:HGNC:2734]
CEP290	26.8351	103.229	-1.94349	0.00104144	0.00817317	NM_025114.3	0	0	0	2	171	centrosomal protein 290 [Source:HGNC Symbol;Acc:HGNC:29021]
EMD	152.66	307.74	-1.01146	0.00106199	0.00827982	NM_000117.2	0	0	0	1	326	emerin [Source:HGNC Symbol;Acc:HGNC:3331]
RFC2	52.1419	151.922	-1.54392	0.00106141	0.00827982	NM_001278791.1	0	0	0	4	604	replication factor C subunit 2 [Source:HGNC Symbol;Acc:HGNC:9970]
RNF40	156.595	313.583	-1.00195	0.00105946	0.00827982	NM_001207033.1	0	0	0	2	2193	ring finger protein 40 [Source:HGNC Symbol;Acc:HGNC:16867]
PPME1	214.342	399.282	-0.898084	0.00107493	0.00834136	NM_001271593.1	2	2	1	2	1193	protein phosphatase methylesterase 1 [Source:HGNC Symbol;Acc:HGNC:30178]
USH1C	52.9625	151.922	-1.52014	0.00107426	0.00834136	NM_001297764.1	0	0	0	1	469	USH1 protein network component harmonin [Source:HGNC Symbol;Acc:HGNC:12597]
RPL13A	305.037	521.989	-0.774687	0.00108502	0.00839451	NM_001270491.1	0	0	0	2	493	ribosomal protein L13a [Source:HGNC Symbol;Acc:HGNC:10304]
RIC8A	96.924	227.883	-1.23453	0.00110436	0.00853148	NM_001286134.1	0	0	0	3	825	RIC8 guanine nucleotide exchange factor A [Source:HGNC Symbol;Acc:HGNC:29550]
VARS	210.011	391.492	-0.899034	0.00111507	0.0086078	NM_006295.2	0	0	0	1	76	valyl-tRNA synthetase [Source:HGNC Symbol;Acc:HGNC:12651]
NAPA	28.7318	107.125	-1.89984	0.00111722	0.00861157	NM_003827.3	0	0	0	1	654	NSF attachment protein alpha [Source:HGNC Symbol;Acc:HGNC:7641]
ERGIC3	91.4322	216.197	-1.24234	0.00113026	0.00868626	NM_015966.2	0	0	0	0	130	ERGIC and golgi 3 [Source:HGNC Symbol;Acc:HGNC:15927]
HSF1	117.786	255.151	-1.11548	0.0011536	0.00881993	NM_005526.2	0	0	0	0	392	heat shock transcription factor 1 [Source:HGNC Symbol;Acc:HGNC:5224]
CHD4	624.853	954.382	-0.611545	0.00116954	0.00892694	NM_001273.3	2	0	0	2	594	chromodomain helicase DNA binding protein 4 [Source:HGNC Symbol;Acc:HGNC:1919]
PRELID1	84.1004	202.563	-1.26825	0.00117018	0.00892694	NM_001271828.1	0	0	0	2	389	PRELI domain containing 1 [Source:HGNC Symbol;Acc:HGNC:30255]
PREB	72.3249	185.033	-1.35613	0.00117593	0.00894733	NM_013388.4	0	0	0	1	658	prolactin regulatory element binding [Source:HGNC Symbol;Acc:HGNC:9356]
MRPL27	14.8896	75.9611	-2.35227	0.00118	0.00896889	NM_016504.2	0	0	0	1	225	mitochondrial ribosomal protein L27 [Source:HGNC Symbol;Acc:HGNC:14483]
SLC1A5	133.129	292.158	-1.13543	0.00118089	0.00896904	NM_001145144.1	0	0	0	1	627	solute carrier family 1 member 5 [Source:HGNC Symbol;Acc:HGNC:10943]
UQCR10	11.0115	66.2225	-2.59053	0.00118307	0.00897906	NM_001003684.1	1	0	0	2	756	ubiquinol-cytochrome c reductase, complex III subunit X [Source:HGNC Symbol;Acc:HGNC:30863]
ZNF622	81.5814	200.615	-1.29911	0.00118969	0.0090227	NM_033414.2	0	0	0	1	138	zinc finger protein 622 [Source:HGNC Symbol;Acc:HGNC:30958]
ECM1	17.0693	81.8042	-2.26311	0.00119486	0.00904866	NM_001202858.1	0	0	0	0	322	extracellular matrix protein 1 [Source:HGNC Symbol;Acc:HGNC:3153]
SYNPO	207.804	407.073	-0.97133	0.00120585	0.00912523	NM_007286.5	1	0	0	1	2143	synaptopodin [Source:HGNC Symbol;Acc:HGNC:30672]
NOP2	131.572	278.524	-1.08281	0.0012106	0.00912791	NM_001258310.1	0	0	0	0	785	NOP2 nucleolar protein [Source:HGNC Symbol;Acc:HGNC:7867]
OS9	88.7999	214.249	-1.27194	0.00120875	0.00912791	NM_001017956.2	0	0	0	1	648	OS9, endoplasmic reticulum lectin [Source:HGNC Symbol;Acc:HGNC:16994]
PEX14	41.4417	130.497	-1.65562	0.00120825	0.00912791	NM_004565.2	0	0	1	1	771	peroxisomal biogenesis factor 14 [Source:HGNC Symbol;Acc:HGNC:8856]
TCOF1	349.594	588.211	-0.751299	0.00121056	0.00912791	NM_001008657.2	0	0	0	1	878	treacle ribosome biogenesis factor 1 [Source:HGNC Symbol;Acc:HGNC:11654]
TBRG4	104.057	233.726	-1.1679	0.00122737	0.00924761	NM_001261834.1	0	0	0	1	225	transforming growth factor beta regulator 4 [Source:HGNC Symbol;Acc:HGNC:17443]
GOT2	216.012	395.387	-0.872316	0.00123498	0.00929816	NM_001286220.1	1	1	0	2	1040	glutamic-oxaloacetic transaminase 2 [Source:HGNC Symbol;Acc:HGNC:4433]
NDUFS2	67.3145	175.295	-1.38154	0.00126445	0.00947619	NM_001166159.1	0	0	0	1	454	NADH:ubiquinone oxidoreductase core subunit S2 [Source:HGNC Symbol;Acc:HGNC:7708]
NCKIPSD	82.317	198.667	-1.27111	0.00127217	0.00951603	NM_016453.3	0	0	0	1	705	NCK interacting protein with SH3 domain [Source:HGNC Symbol;Acc:HGNC:15486]
NEMF	42.8567	134.393	-1.64728	0.00127944	0.00956354	NM_001301732.1	3	0	2	0	822	nuclear export mediator factor [Source:HGNC Symbol;Acc:HGNC:10663]
WDR34	230.676	424.603	-0.881118	0.00133176	0.00989046	NM_052844.3	0	0	0	0	83	WD repeat domain 34 [Source:HGNC Symbol;Acc:HGNC:28296]
C12orf57	25.5615	99.3337	-1.95989	0.00133281	0.00989122	NM_001301834.1	0	0	0	1	81	chromosome 12 open reading frame 57 [Source:HGNC Symbol;Acc:HGNC:29521]
MRPS9	43.6498	134.393	-1.62368	0.00134106	0.00994532	NM_182640.2	0	1	0	2	199	mitochondrial ribosomal protein S9 [Source:HGNC Symbol;Acc:HGNC:14501]
AP1B1	120.73	262.942	-1.12408	0.00134929	0.00998636	NM_001127.3	0	0	0	2	1141	adaptor related protein complex 1 subunit beta 1 [Source:HGNC Symbol;Acc:HGNC:554]
CYP2S1	13.7572	72.0656	-2.38855	0.00135444	0.0100159	NM_030622.7	0	0	0	1	1051	cytochrome P450 family 2 subfamily S member 1 [Source:HGNC Symbol;Acc:HGNC:15654]
ECI1	41.0737	128.549	-1.6467	0.00136009	0.0100505	NM_001178029.1	0	0	0	0	107	enoyl-CoA delta isomerase 1 [Source:HGNC Symbol;Acc:HGNC:2703]
DDB2	68.2481	177.242	-1.37579	0.00136214	0.0100513	NM_000107.2	1	0	0	1	369	damage specific DNA binding protein 2 [Source:HGNC Symbol;Acc:HGNC:2718]
RPL31	118.126	253.204	-1.10024	0.0013621	0.0100513	NM_001098577.2	0	1	0	0	655	ribosomal protein L31 [Source:HGNC Symbol;Acc:HGNC:10334]
MYL6	193.055	364.224	-0.916381	0.00136454	0.0100619	NM_021019.4	0	0	0	1	212	myosin light chain 6 [Source:HGNC Symbol;Acc:HGNC:7587]
PAFAH1B2	550.488	335.008	0.716494	0.00136601	0.0100656	NM_001309431.1	12	2	0	4	3346	platelet activating factor acetylhydrolase 1b catalytic subunit 2 [Source:HGNC Symbol;Acc:HGNC:8575]
BROX	331.985	173.347	0.937798	0.00137734	0.0101387	NM_001288581.1	8	2	0	5	2541	BRO1 domain and CAAX motif containing [Source:HGNC Symbol;Acc:HGNC:26512]
DCLRE1B	258.556	122.706	1.07568	0.00137789	0.0101387	NM_001319946.1	6	0	1	2	1895	DNA cross-link repair 1B [Source:HGNC Symbol;Acc:HGNC:17641]
TMEM214	175.363	338.903	-0.951131	0.00138054	0.0101511	NM_001083590.1	0	0	0	1	860	transmembrane protein 214 [Source:HGNC Symbol;Acc:HGNC:25983]
NDUFA8	38.979	124.654	-1.67805	0.00139618	0.0102515	NM_014222.2	0	0	0	1	183	NADH:ubiquinone oxidoreductase subunit A8 [Source:HGNC Symbol;Acc:HGNC:7692]
OSTM1	138.817	46.7453	1.57102	0.0013987	0.0102555	NM_014028.3	10	3	0	5	3376	osteopetrosis associated transmembrane protein 1 [Source:HGNC Symbol;Acc:HGNC:21652]
SAMD9	56.8973	155.818	-1.45352	0.00139794	0.0102555	NM_001193307.1	0	1	1	6	1815	sterile alpha motif domain containing 9 [Source:HGNC Symbol;Acc:HGNC:1348]
VBP1	159.511	60.3793	1.40136	0.00139969	0.0102555	NM_001303543.1	3	1	0	3	999	VHL binding protein 1 [Source:HGNC Symbol;Acc:HGNC:12662]
KIAA0355	235.514	107.125	1.13702	0.00140825	0.010311	NM_014686.3	4	2	1	5	2611	KIAA0355 [Source:HGNC Symbol;Acc:HGNC:29016]
PAQR3	172.701	68.1702	1.34141	0.00141264	0.0103358	NM_001040202.1	9	5	2	6	2599	progestin and adipoQ receptor family member 3 [Source:HGNC Symbol;Acc:HGNC:30130]
ERAL1	42.1777	130.497	-1.6304	0.00141796	0.0103674	NM_001317985.1	0	0	0	1	514	Era like 12S mitochondrial rRNA chaperone 1 [Source:HGNC Symbol;Acc:HGNC:3424]
SLC16A7	218.587	97.386	1.16672	0.0014249	0.0104108	NM_001270622.1	29	11	1	45	10176	solute carrier family 16 member 7 [Source:HGNC Symbol;Acc:HGNC:10928]
PARL	166.049	64.2747	1.36959	0.00142693	0.0104183	NM_001324438.1	0	0	0	1	301	presenilin associated rhomboid like [Source:HGNC Symbol;Acc:HGNC:18253]
CTSD	91.5173	214.249	-1.22815	0.00143333	0.0104577	NM_001909.4	0	0	0	0	751	cathepsin D [Source:HGNC Symbol;Acc:HGNC:2529]
CPSF4	217.795	97.386	1.1613	0.00143492	0.0104588	NM_001081559.2	1	1	0	2	877	cleavage and polyadenylation specific factor 4 [Source:HGNC Symbol;Acc:HGNC:2327]
GOPC	199.763	85.6997	1.22107	0.00143551	0.0104588	NM_001017408.2	8	6	3	8	2985	golgi associated PDZ and coiled-coil motif containing [Source:HGNC Symbol;Acc:HGNC:17643]
IFI35	17.126	81.8042	-2.2594	0.00143665	0.0104598	NM_005533.4	0	0	0	0	160	interferon induced protein 35 [Source:HGNC Symbol;Acc:HGNC:5399]
SLC25A37	233.957	107.125	1.12734	0.00144286	0.0104903	NM_001317812.1	2	2	1	4	3608	solute carrier family 25 member 37 [Source:HGNC Symbol;Acc:HGNC:29786]
PGPEP1	247.856	116.863	1.08498	0.00145608	0.010579	NM_001308366.1	12	2	0	3	6443	pyroglutamyl-peptidase I [Source:HGNC Symbol;Acc:HGNC:13568]
HEG1	470.917	276.576	0.767794	0.00146199	0.0106145	NM_020733.1	4	5	0	3	4942	heart development protein with EGF like domains 1 [Source:HGNC Symbol;Acc:HGNC:29227]
ESYT2	819.262	539.518	0.602872	0.00146791	0.01065	NM_020728.2	6	3	2	10	3209	extended synaptotagmin 2 [Source:HGNC Symbol;Acc:HGNC:22211]
MRPL21	15.4839	75.9611	-2.29307	0.00147209	0.0106729	NM_181514.1	0	0	0	1	53	mitochondrial ribosomal protein L21 [Source:HGNC Symbol;Acc:HGNC:14479]
RHOG	70.2302	179.19	-1.35235	0.00147758	0.010691	NM_001665.3	0	0	0	1	585	ras homolog family member G [Source:HGNC Symbol;Acc:HGNC:672]
UBE2N	306.452	157.765	0.957975	0.00147718	0.010691	NM_003348.3	9	1	0	6	1727	ubiquitin conjugating enzyme E2 N [Source:HGNC Symbol;Acc:HGNC:12492]
YRDC	125.627	40.9021	1.61906	0.00147768	0.010691	NM_024640.3	0	1	0	6	983	yrdC N6-threonylcarbamoyltransferase domain containing [Source:HGNC Symbol;Acc:HGNC:28905]
HIST1H2BG	63.4648	167.504	-1.4011	0.00147965	0.0106978	NM_003518.3	0	0	0	0	63	histone cluster 1 H2B family member g [Source:HGNC Symbol;Acc:HGNC:4746]
P2RY6	32.3552	112.968	-1.80574	0.00148181	0.0107059	NM_001277204.1	0	0	0	0	1120	pyrimidinergic receptor P2Y6 [Source:HGNC Symbol;Acc:HGNC:8543]
ACER3	205.396	89.5951	1.19707	0.0014877	0.0107411	NM_001300953.1	12	4	0	10	6470	alkaline ceramidase 3 [Source:HGNC Symbol;Acc:HGNC:16066]
MRPS11	31.6192	111.02	-1.81364	0.00148881	0.0107416	NM_001321970.1	1	2	0	8	2788	mitochondrial ribosomal protein S11 [Source:HGNC Symbol;Acc:HGNC:14050]
ALG2	126.674	40.9021	1.63144	0.00149468	0.0107764	NM_033087.3	5	2	0	3	1509	ALG2, alpha-1,3/1,6-mannosyltransferase [Source:HGNC Symbol;Acc:HGNC:23159]
ANKRD11	347.584	576.525	-0.73056	0.00149682	0.0107844	NM_001256182.1	1	0	1	3	857	ankyrin repeat domain 11 [Source:HGNC Symbol;Acc:HGNC:21316]
ACBD5	296.487	144.131	1.0413	0.00149911	0.0107934	NM_001042473.3	4	2	1	8	2216	acyl-CoA binding domain containing 5 [Source:HGNC Symbol;Acc:HGNC:23338]
KMO	145.725	52.5884	1.47025	0.0015003	0.0107944	NM_003679.4	4	4	0	11	3494	kynurenine 3-monooxygenase [Source:HGNC Symbol;Acc:HGNC:6381]
AHNAK	801.827	1149.15	-0.51926	0.00151052	0.0108604	NM_001620.2	0	2	0	1	842	AHNAK nucleoprotein [Source:HGNC Symbol;Acc:HGNC:347]
RASA2	126.362	40.9021	1.62784	0.0015117	0.0108614	NM_001303245.1	11	7	1	5	3050	RAS p21 protein activator 2 [Source:HGNC Symbol;Acc:HGNC:9872]
CD59	645.345	409.021	0.657914	0.00151473	0.0108756	NM_000611.5	6	6	2	4	7116	CD59 molecule (CD59 blood group) [Source:HGNC Symbol;Acc:HGNC:1689]
EPHA2	490.054	286.315	0.774936	0.00153156	0.0109889	NM_004431.3	1	1	0	1	878	EPH receptor A2 [Source:HGNC Symbol;Acc:HGNC:3386]
MTIF2	44.725	134.393	-1.58642	0.00153403	0.0109914	NM_001005369.1	0	0	1	1	28	mitochondrial translational initiation factor 2 [Source:HGNC Symbol;Acc:HGNC:7441]
OSBP	405.838	227.883	0.832884	0.00153332	0.0109914	NM_002556.2	3	2	0	2	2179	oxysterol binding protein [Source:HGNC Symbol;Acc:HGNC:8503]
GTF2A2	164.634	64.2747	1.35693	0.00154189	0.0110401	NM_001320929.1	3	0	0	5	1070	general transcription factor IIA subunit 2 [Source:HGNC Symbol;Acc:HGNC:4647]
PAPOLG	92.7622	23.3726	1.98895	0.00154825	0.011078	NM_022894.3	11	5	1	12	4926	poly(A) polymerase gamma [Source:HGNC Symbol;Acc:HGNC:14982]
TEX30	118.21	37.0067	1.67567	0.00155022	0.0110845	NM_001286775.1	1	2	0	4	649	testis expressed 30 [Source:HGNC Symbol;Acc:HGNC:25188]
NUCKS1	1557.4	1127.73	0.465875	0.00155484	0.0111022	NM_022731.4	17	1	1	8	5461	nuclear casein kinase and cyclin dependent kinase substrate 1 [Source:HGNC Symbol;Acc:HGNC:29923]
SEL1L	297.196	151.922	0.968037	0.00155397	0.0111022	NM_005065.5	13	6	1	10	5425	SEL1L, ERAD E3 ligase adaptor subunit [Source:HGNC Symbol;Acc:HGNC:10717]
DCBLD2	174.004	70.1179	1.3114	0.00156757	0.0111777	NM_080927.3	14	3	1	7	3402	discoidin, CUB and LCCL domain containing 2 [Source:HGNC Symbol;Acc:HGNC:24627]
NDRG1	1002.86	1402.36	-0.483567	0.00156699	0.0111777	NM_001135242.1	0	1	0	1	1707	N-myc downstream regulated 1 [Source:HGNC Symbol;Acc:HGNC:7679]
SETD2	217.823	393.439	-0.852843	0.00157038	0.01119	NM_014159.6	2	1	1	2	685	SET domain containing 2 [Source:HGNC Symbol;Acc:HGNC:18420]
PRPSAP2	142.639	50.6407	1.49444	0.00157585	0.0112213	NM_001243936.1	3	0	0	4	589	phosphoribosyl pyrophosphate synthetase associated protein 2 [Source:HGNC Symbol;Acc:HGNC:9467]
SLC39A4	20.1547	85.6997	-2.08848	0.00157717	0.011223	NM_001280557.1	0	0	0	0	124	solute carrier family 39 member 4 [Source:HGNC Symbol;Acc:HGNC:17129]
DPM1	202.593	87.6474	1.20919	0.00159073	0.0113117	NM_001317034.1	2	1	0	2	277	dolichyl-phosphate mannosyltransferase subunit 1, catalytic [Source:HGNC Symbol;Acc:HGNC:3005]
UFC1	24.7688	95.4382	-1.94656	0.00159424	0.011329	NM_016406.3	0	0	0	1	364	ubiquitin-fold modifier conjugating enzyme 1 [Source:HGNC Symbol;Acc:HGNC:26941]
PAGE1	36.2329	118.811	-1.71205	0.0015972	0.0113379	NM_003785.3	0	0	0	2	91	PAGE family member 1 [Source:HGNC Symbol;Acc:HGNC:4107]
TSEN34	187.392	77.9088	1.26663	0.00159769	0.0113379	NM_001077446.3	2	1	4	2	1177	tRNA splicing endonuclease subunit 34 [Source:HGNC Symbol;Acc:HGNC:15506]
PREPL	325.248	171.399	0.924391	0.00159935	0.0113419	NM_001042385.2	15	1	1	6	3749	prolyl endopeptidase like [Source:HGNC Symbol;Acc:HGNC:30228]
TMEM170B	88.5161	21.4249	2.0469	0.00162578	0.0115137	NM_001100829.2	17	12	2	15	7963	transmembrane protein 170B [Source:HGNC Symbol;Acc:HGNC:34244]
LCLAT1	276.815	138.288	1.00133	0.00162942	0.0115315	NM_001002257.2	3	3	0	10	3606	lysocardiolipin acyltransferase 1 [Source:HGNC Symbol;Acc:HGNC:26756]
PELP1	161.21	321.374	-0.996359	0.00163337	0.0115516	NM_001278241.1	0	0	0	1	55	proline, glutamate and leucine rich protein 1 [Source:HGNC Symbol;Acc:HGNC:30134]
LATS2	245.253	116.863	1.0694	0.0016378	0.0115751	NM_014572.2	4	4	0	4	1834	large tumor suppressor kinase 2 [Source:HGNC Symbol;Acc:HGNC:6515]
ACAP2	348.317	181.138	0.943961	0.00164261	0.0116011	NM_012287.5	15	2	2	12	4592	ArfGAP with coiled-coil, ankyrin repeat and PH domains 2 [Source:HGNC Symbol;Acc:HGNC:16469]
DRAM2	100.037	27.2681	1.87567	0.00164656	0.0116211	NM_178454.4	7	0	0	4	828	DNA damage regulated autophagy modulator 2 [Source:HGNC Symbol;Acc:HGNC:28769]
SENP1	236.506	111.02	1.09117	0.0016543	0.0116678	NM_001267594.1	5	3	0	1	2424	SUMO specific peptidase 1 [Source:HGNC Symbol;Acc:HGNC:17927]
STK17B	111.812	33.1112	1.75635	0.00165853	0.0116896	NM_004226.3	11	4	1	5	3864	serine/threonine kinase 17b [Source:HGNC Symbol;Acc:HGNC:11396]
ZYG11A	132.052	44.7975	1.56008	0.00165964	0.0116896	NM_001004339.2	2	0	0	2	1618	zyg-11 family member A, cell cycle regulator [Source:HGNC Symbol;Acc:HGNC:32058]
SERPINE2	218.701	99.3337	1.13859	0.00166302	0.0117055	NM_001136528.1	3	2	0	4	819	serpin family E member 2 [Source:HGNC Symbol;Acc:HGNC:8951]
PPP6R1	160.474	319.426	-0.994164	0.0016654	0.0117143	NM_014931.3	0	0	0	2	749	protein phosphatase 6 regulatory subunit 1 [Source:HGNC Symbol;Acc:HGNC:29195]
PPP1R26	332.014	177.242	0.905547	0.00166773	0.0117227	NM_014811.3	3	0	1	1	753	protein phosphatase 1 regulatory subunit 26 [Source:HGNC Symbol;Acc:HGNC:29089]
AKR1A1	33.9119	112.968	-1.73603	0.00167153	0.0117414	NM_001202413.1	0	0	0	1	95	aldo-keto reductase family 1 member A1 [Source:HGNC Symbol;Acc:HGNC:380]
AARS	248.99	438.237	-0.816136	0.00167481	0.0117566	NM_001605.2	0	0	0	1	327	alanyl-tRNA synthetase [Source:HGNC Symbol;Acc:HGNC:20]
PSME1	47.7825	138.288	-1.53365	0.00168807	0.0118256	NM_176783.2	0	1	0	1	323	proteasome activator subunit 1 [Source:HGNC Symbol;Acc:HGNC:9568]
PCGF6	125.004	40.9021	1.6122	0.00169148	0.0118415	NM_001011663.1	4	1	1	3	1109	polycomb group ring finger 6 [Source:HGNC Symbol;Acc:HGNC:21156]
COPA	397.575	640.8	-0.68918	0.00170115	0.0119012	NM_001098398.1	2	1	0	7	1570	coatomer protein complex subunit alpha [Source:HGNC Symbol;Acc:HGNC:2230]
CDK17	188.695	79.8565	1.24081	0.00171132	0.0119562	NM_001170464.2	11	4	0	2	2509	cyclin dependent kinase 17 [Source:HGNC Symbol;Acc:HGNC:8750]
PURA	165.992	64.2747	1.36943	0.00171123	0.0119562	NM_005859.4	13	5	1	11	4266	purine rich element binding protein A [Source:HGNC Symbol;Acc:HGNC:9701]
CWC15	37.6203	120.759	-1.68387	0.00171489	0.011973	NM_016403.3	3	0	0	3	763	CWC15 spliceosome associated protein homolog [Source:HGNC Symbol;Acc:HGNC:26939]
ITGB4	197.189	375.91	-0.931893	0.00172444	0.0120317	NM_000213.4	0	0	0	1	263	integrin subunit beta 4 [Source:HGNC Symbol;Acc:HGNC:6158]
SLC25A25	188.412	79.8565	1.23859	0.00172739	0.0120441	NM_001006641.3	2	0	0	1	1814	solute carrier family 25 member 25 [Source:HGNC Symbol;Acc:HGNC:20663]
SHKBP1	67.6262	177.242	-1.39186	0.00173335	0.0120775	NM_138392.3	0	0	0	2	192	SH3KBP1 binding protein 1 [Source:HGNC Symbol;Acc:HGNC:19214]
SLC7A5	1512.22	2021.73	-0.419027	0.00174151	0.0121263	NM_003486.5	1	0	0	0	2947	solute carrier family 7 member 5 [Source:HGNC Symbol;Acc:HGNC:11063]
CTNNA1	602.318	895.951	-0.572694	0.00174747	0.0121591	NM_001290307.2	2	1	0	6	1211	catenin alpha 1 [Source:HGNC Symbol;Acc:HGNC:2509]
RBBP7	238.771	420.707	-0.817461	0.00174857	0.0121591	NM_001198719.1	0	1	0	2	385	RB binding protein 7, chromatin remodeling factor [Source:HGNC Symbol;Acc:HGNC:9890]
CIB1	107.737	233.726	-1.11728	0.00175377	0.0121871	NM_001277764.1	0	0	0	1	239	calcium and integrin binding 1 [Source:HGNC Symbol;Acc:HGNC:16920]
NPTN	323.267	171.399	0.915515	0.00175966	0.0122198	NM_001161363.1	2	1	0	2	1060	neuroplastin [Source:HGNC Symbol;Acc:HGNC:17867]
FUBP3	504.319	303.844	0.731147	0.00176308	0.0122354	NM_003934.1	5	2	0	6	1330	far upstream element binding protein 3 [Source:HGNC Symbol;Acc:HGNC:4005]
LONP1	295.527	502.512	-0.766442	0.00176428	0.0122356	NM_001276479.1	0	0	0	1	198	lon peptidase 1, mitochondrial [Source:HGNC Symbol;Acc:HGNC:9479]
METTL16	260.368	126.602	1.04064	0.00177213	0.0122768	NM_024086.3	4	3	0	5	3921	methyltransferase like 16 [Source:HGNC Symbol;Acc:HGNC:28484]
VEGFA	325.786	173.347	0.910391	0.00177259	0.0122768	NM_001025369.2	8	1	3	4	1941	vascular endothelial growth factor A [Source:HGNC Symbol;Acc:HGNC:12680]
MEGF9	416.425	237.622	0.80966	0.00177436	0.0122808	NM_001080497.2	5	5	1	10	4272	multiple EGF like domains 9 [Source:HGNC Symbol;Acc:HGNC:3234]
GABARAPL2	182.269	75.9611	1.26304	0.00178314	0.0123334	NM_007285.6	1	0	1	4	512	GABA type A receptor associated protein like 2 [Source:HGNC Symbol;Acc:HGNC:13291]
GPCPD1	121.097	38.9544	1.63682	0.00178883	0.0123645	NM_019593.3	5	6	1	5	3227	glycerophosphocholine phosphodiesterase 1 [Source:HGNC Symbol;Acc:HGNC:26957]
TRIM65	229.485	107.125	1.09921	0.00179562	0.0124031	NM_001256124.1	2	1	0	1	1819	tripartite motif containing 65 [Source:HGNC Symbol;Acc:HGNC:27316]
OTUB1	56.5297	155.818	-1.46441	0.00181082	0.0124915	NM_017670.2	1	0	0	2	874	OTU deubiquitinase, ubiquitin aldehyde binding 1 [Source:HGNC Symbol;Acc:HGNC:23077]
FAM3A	40.564	124.654	-1.61922	0.00181457	0.0124925	NM_001171132.2	0	0	0	1	652	family with sequence similarity 3 member A [Source:HGNC Symbol;Acc:HGNC:13749]
PEA15	78.2981	194.772	-1.31645	0.00181365	0.0124925	NM_001297576.1	0	0	0	3	1890	proliferation and apoptosis adaptor protein 15 [Source:HGNC Symbol;Acc:HGNC:8822]
SPCS3	169.106	68.1702	1.31082	0.00181379	0.0124925	NM_021928.3	8	3	0	7	3915	signal peptidase complex subunit 3 [Source:HGNC Symbol;Acc:HGNC:26212]
DST	211.398	381.753	-0.852822	0.00181797	0.0125076	NM_001144769.2	5	0	0	3	1018	dystonin [Source:HGNC Symbol;Acc:HGNC:1090]
CAND1	554.676	340.851	0.70276	0.00183317	0.0125902	NM_018448.4	4	1	0	3	1862	cullin associated and neddylation dissociated 1 [Source:HGNC Symbol;Acc:HGNC:30688]
PNPLA2	58.6806	155.818	-1.40907	0.00183361	0.0125902	NM_020376.3	0	1	0	2	711	patatin like phospholipase domain containing 2 [Source:HGNC Symbol;Acc:HGNC:30802]
GNG12	836.191	560.943	0.57609	0.00186347	0.0127867	NM_018841.5	8	3	1	12	3985	G protein subunit gamma 12 [Source:HGNC Symbol;Acc:HGNC:19663]
EFNA1	386.929	218.145	0.826884	0.00187701	0.0128711	NM_004428.2	1	0	1	2	843	ephrin A1 [Source:HGNC Symbol;Acc:HGNC:3221]
PLEKHA2	678.801	428.498	0.664116	0.0018796	0.0128773	NM_021623.1	11	6	0	6	4129	pleckstrin homology domain containing A2 [Source:HGNC Symbol;Acc:HGNC:14336]
PRRC2A	929.863	1322.5	-0.508548	0.00188039	0.0128773	NM_004638.3	0	0	1	1	191	proline rich coiled-coil 2A [Source:HGNC Symbol;Acc:HGNC:13918]
TMED3	75.3819	183.086	-1.28068	0.0018818	0.0128784	NM_001301203.1	1	0	0	2	1703	transmembrane p24 trafficking protein 3 [Source:HGNC Symbol;Acc:HGNC:28889]
CLDN12	182.127	75.9611	1.26203	0.00188821	0.0129053	NM_001185072.2	6	2	1	8	2543	claudin 12 [Source:HGNC Symbol;Acc:HGNC:2034]
TREX1	13.0212	68.1702	-2.38682	0.00188762	0.0129053	NM_007248.3	0	0	0	1	45	three prime repair exonuclease 1 [Source:HGNC Symbol;Acc:HGNC:12269]
SKIL	257.651	126.602	1.02526	0.00189837	0.0129661	NM_001145097.2	13	9	2	19	4432	SKI like proto-oncogene [Source:HGNC Symbol;Acc:HGNC:10897]
TMEM147	21.6267	87.6474	-2.02008	0.00190986	0.013036	NM_001242597.1	0	0	0	0	80	transmembrane protein 147 [Source:HGNC Symbol;Acc:HGNC:30414]
RBM25	267.473	457.714	-0.774819	0.00191807	0.0130749	NM_021239.2	5	1	4	4	1563	RNA binding motif protein 25 [Source:HGNC Symbol;Acc:HGNC:23244]
ARFGEF2	567.413	344.746	0.719322	0.00192063	0.0130837	NM_006420.2	8	1	0	11	3494	ADP ribosylation factor guanine nucleotide exchange factor 2 [Source:HGNC Symbol;Acc:HGNC:15853]
TGIF2	193.026	83.7519	1.20477	0.00193481	0.0131717	NM_001199513.1	4	0	1	1	2521	TGFB induced factor homeobox 2 [Source:HGNC Symbol;Acc:HGNC:15764]
FZD1	75.5236	15.5818	2.27655	0.00193882	0.0131846	NM_003505.1	6	0	1	3	1993	frizzled class receptor 1 [Source:HGNC Symbol;Acc:HGNC:4038]
TMEM216	71.1642	13.634	2.38363	0.00193925	0.0131846	NM_001173990.2	1	0	0	1	587	transmembrane protein 216 [Source:HGNC Symbol;Acc:HGNC:25018]
CAPZA2	508.027	307.74	0.723385	0.00194509	0.013207	NM_006136.2	6	3	0	2	1392	capping actin protein of muscle Z-line subunit alpha 2 [Source:HGNC Symbol;Acc:HGNC:1490]
IFNGR1	101.736	29.2158	1.80002	0.00194408	0.013207	NM_000416.2	1	1	1	1	547	interferon gamma receptor 1 [Source:HGNC Symbol;Acc:HGNC:5439]
POLR2I	12.8232	68.1702	-2.41347	0.0019531	0.0132441	NM_006233.4	0	0	0	1	46	RNA polymerase II subunit I [Source:HGNC Symbol;Acc:HGNC:9196]
TMUB1	65.0214	165.556	-1.34841	0.00195297	0.0132441	NM_001136044.1	0	0	0	1	464	transmembrane and ubiquitin like domain containing 1 [Source:HGNC Symbol;Acc:HGNC:21709]
TMEM50B	105.274	31.1635	1.75622	0.00195763	0.013259	NM_006134.6	6	3	1	4	1677	transmembrane protein 50B [Source:HGNC Symbol;Acc:HGNC:1280]
UQCRQ	49.8772	140.236	-1.49176	0.00195785	0.013259	NM_014402.4	2	0	0	3	1262	ubiquinol-cytochrome c reductase complex III subunit VII [Source:HGNC Symbol;Acc:HGNC:29594]
ADNP2	180.486	75.9611	1.24859	0.00196442	0.0132948	NM_014913.3	1	1	0	5	1537	ADNP homeobox 2 [Source:HGNC Symbol;Acc:HGNC:23803]
SLC6A6	668.301	430.446	0.63483	0.00196802	0.0133104	NM_001134367.3	5	2	0	3	4342	solute carrier family 6 member 6 [Source:HGNC Symbol;Acc:HGNC:11052]
ASH2L	174.598	72.0656	1.27689	0.0019731	0.0133361	NM_001105214.2	0	0	0	2	1009	ASH2 like, histone lysine methyltransferase complex subunit [Source:HGNC Symbol;Acc:HGNC:744]
TRIM24	138.563	278.524	-1.00682	0.00197903	0.0133675	NM_003852.3	0	0	0	1	637	tripartite motif containing 24 [Source:HGNC Symbol;Acc:HGNC:11812]
ZNF652	372.152	204.511	0.86418	0.00200179	0.0135124	NM_001145365.1	30	11	1	8	9207	zinc finger protein 652 [Source:HGNC Symbol;Acc:HGNC:29147]
SCAMP1	176.579	72.0656	1.29354	0.0020156	0.0135968	NM_001290229.1	14	8	2	18	5071	secretory carrier membrane protein 1 [Source:HGNC Symbol;Acc:HGNC:10563]
FLVCR1	170.918	70.1179	1.28551	0.00201961	0.013608	NM_014053.3	4	0	0	17	4073	feline leukemia virus subgroup C cellular receptor 1 [Source:HGNC Symbol;Acc:HGNC:24682]
STUB1	87.5542	202.563	-1.21094	0.00201988	0.013608	NM_001293197.1	0	0	0	1	279	STIP1 homology and U-box containing protein 1 [Source:HGNC Symbol;Acc:HGNC:11427]
SFMBT2	367.03	204.511	0.84359	0.00202526	0.0136354	NM_001018039.1	4	5	3	5	5146	Scm like with four mbt domains 2 [Source:HGNC Symbol;Acc:HGNC:20256]
CHAMP1	388.062	220.092	0.818248	0.00202802	0.0136451	NM_001164144.1	4	3	1	4	1047	chromosome alignment maintaining phosphoprotein 1 [Source:HGNC Symbol;Acc:HGNC:20311]
COQ4	48.6031	138.288	-1.50772	0.00203024	0.0136511	NM_001305942.1	0	0	0	1	601	coenzyme Q4 [Source:HGNC Symbol;Acc:HGNC:19693]
CAPN1	150.226	296.053	-0.979359	0.00204609	0.0137488	NM_001198868.1	1	0	0	1	720	calpain 1 [Source:HGNC Symbol;Acc:HGNC:1476]
ATP6AP2	326.38	175.295	0.896951	0.00204828	0.0137546	NM_005765.2	2	1	1	1	882	ATPase H+ transporting accessory protein 2 [Source:HGNC Symbol;Acc:HGNC:18305]
C1orf112	121.182	38.9544	1.63811	0.00205182	0.0137695	NM_001320050.1	1	0	0	3	218	chromosome 1 open reading frame 112 [Source:HGNC Symbol;Acc:HGNC:25565]
NUP205	587.426	360.328	0.705559	0.00205497	0.0137817	NM_015135.2	1	0	0	1	197	nucleoporin 205 [Source:HGNC Symbol;Acc:HGNC:18658]
GMCL1	195.404	85.6997	1.18933	0.0020684	0.0138539	NM_178439.4	10	1	1	6	2392	germ cell-less, spermatogenesis associated 1 [Source:HGNC Symbol;Acc:HGNC:23843]
ZDHHC4	164.973	66.2225	1.31716	0.00206757	0.0138539	NM_001134387.1	0	0	0	0	69	zinc finger DHHC-type containing 4 [Source:HGNC Symbol;Acc:HGNC:18471]
PNKD	50.4152	142.184	-1.49715	0.00208081	0.013928	NM_015488.4	1	1	0	1	1812	PNKD, MBL domain containing [Source:HGNC Symbol;Acc:HGNC:9153]
MAP2K3	273.191	138.288	0.982368	0.00208736	0.0139628	NM_001316332.1	3	0	0	1	1010	mitogen-activated protein kinase kinase 3 [Source:HGNC Symbol;Acc:HGNC:6843]
DEPDC1B	150.225	56.4839	1.41181	0.00209005	0.0139718	NM_001145208.1	6	4	2	3	841	DEP domain containing 1B [Source:HGNC Symbol;Acc:HGNC:24902]
SQSTM1	423.532	666.12	-0.653737	0.00209168	0.0139737	NM_001142298.1	0	1	0	2	1485	sequestosome 1 [Source:HGNC Symbol;Acc:HGNC:11280]
ACSBG1	164.493	66.2225	1.31243	0.00209546	0.013981	NM_001199377.1	1	0	0	3	599	acyl-CoA synthetase bubblegum family member 1 [Source:HGNC Symbol;Acc:HGNC:29567]
IL32	33.6856	111.02	-1.72171	0.00209436	0.013981	NM_001308078.1	0	0	0	1	464	interleukin 32 [Source:HGNC Symbol;Acc:HGNC:16830]
SEMA4B	317.209	169.452	0.904576	0.00210037	0.0140047	NM_001324032.1	4	0	0	1	1741	semaphorin 4B [Source:HGNC Symbol;Acc:HGNC:10730]
NQO2	48.0938	136.34	-1.50357	0.00210325	0.0140149	NM_000904.4	1	0	0	1	221	N-ribosyldihydronicotinamide:quinone reductase 2 [Source:HGNC Symbol;Acc:HGNC:7856]
KCMF1	317.86	169.452	0.907722	0.00210464	0.0140152	NM_020122.4	7	5	2	11	6063	potassium channel modulatory factor 1 [Source:HGNC Symbol;Acc:HGNC:20589]
NUDCD2	142.186	50.6407	1.49025	0.00211985	0.0141074	NM_145266.4	2	1	0	1	387	NudC domain containing 2 [Source:HGNC Symbol;Acc:HGNC:30535]
DENND5A	494.665	298.001	0.731411	0.00212711	0.0141467	NM_001243254.1	1	0	0	3	950	DENN domain containing 5A [Source:HGNC Symbol;Acc:HGNC:19344]
CDKN3	11.0115	62.327	-2.503	0.00213213	0.0141709	NM_001130851.1	1	0	0	0	140	cyclin dependent kinase inhibitor 3 [Source:HGNC Symbol;Acc:HGNC:1791]
C9orf64	186.147	79.8565	1.22126	0.00214006	0.0142145	NM_001317997.1	3	0	0	1	1200	chromosome 9 open reading frame 64 [Source:HGNC Symbol;Acc:HGNC:28144]
ZNF623	200.556	89.5951	1.16259	0.00214448	0.0142348	NM_001082480.2	1	1	0	1	2247	zinc finger protein 623 [Source:HGNC Symbol;Acc:HGNC:29084]
EIF2AK3	126.334	42.8498	1.56044	0.00214703	0.0142426	NM_001313915.1	6	1	1	2	996	eukaryotic translation initiation factor 2 alpha kinase 3 [Source:HGNC Symbol;Acc:HGNC:3255]
ELAVL1	434.344	255.151	0.767546	0.00216211	0.0143238	NM_001419.2	13	4	0	8	4910	ELAV like RNA binding protein 1 [Source:HGNC Symbol;Acc:HGNC:3312]
HEATR1	428.427	249.308	0.781386	0.00216198	0.0143238	NM_018072.5	4	2	0	2	1897	HEAT repeat containing 1 [Source:HGNC Symbol;Acc:HGNC:25517]
PRPF19	275.712	471.348	-0.774231	0.0021647	0.0143238	NM_014502.4	1	0	0	2	619	pre-mRNA processing factor 19 [Source:HGNC Symbol;Acc:HGNC:17896]
TRIP11	53.8119	146.079	-1.44132	0.0021648	0.0143238	NM_001321851.1	6	5	1	11	3682	thyroid hormone receptor interactor 11 [Source:HGNC Symbol;Acc:HGNC:12305]
ISOC2	12.9083	70.1179	-2.44677	0.002167	0.0143293	NM_001136201.1	0	0	0	1	330	isochorismatase domain containing 2 [Source:HGNC Symbol;Acc:HGNC:26278]
FZD5	113.454	35.0589	1.69505	0.00216995	0.0143396	NM_003468.3	5	2	1	6	4396	frizzled class receptor 5 [Source:HGNC Symbol;Acc:HGNC:4043]
TMEM9B	151.387	58.4316	1.37323	0.00217328	0.0143434	NM_001286094.1	2	1	1	4	1119	TMEM9 domain family member B [Source:HGNC Symbol;Acc:HGNC:1168]
TTPAL	214.397	97.386	1.139	0.00218466	0.0144093	NM_001039199.2	4	4	0	5	5062	alpha tocopherol transfer protein like [Source:HGNC Symbol;Acc:HGNC:16114]
SKA3	44.3574	130.497	-1.558	0.00220291	0.0145205	NM_145061.5	3	1	1	4	1555	spindle and kinetochore associated complex subunit 3 [Source:HGNC Symbol;Acc:HGNC:20262]
HIST1H2AD	96.8953	214.249	-1.14504	0.0022068	0.0145276	NM_021065.3	0	0	0	0	67	histone cluster 1 H2A family member d [Source:HGNC Symbol;Acc:HGNC:4729]
NCBP2	283.581	146.079	0.956876	0.00220667	0.0145276	NM_001042540.1	3	1	0	3	1609	nuclear cap binding protein subunit 2 [Source:HGNC Symbol;Acc:HGNC:7659]
CEBPD	269.681	134.393	1.00529	0.00221831	0.0145942	NM_005195.3	1	0	0	1	397	CCAAT enhancer binding protein delta [Source:HGNC Symbol;Acc:HGNC:1835]
GPAA1	98.1131	222.04	-1.17969	0.00223832	0.0147071	NM_003801.3	0	0	0	1	91	glycosylphosphatidylinositol anchor attachment 1 [Source:HGNC Symbol;Acc:HGNC:4446]
TMCO4	12.0305	64.2747	-2.41817	0.00223744	0.0147071	NM_181719.4	0	0	0	2	827	transmembrane and coiled-coil domains 4 [Source:HGNC Symbol;Acc:HGNC:27393]
MSLN	56.303	149.974	-1.41406	0.00224239	0.0147245	NM_001177355.2	0	0	0	0	132	mesothelin [Source:HGNC Symbol;Acc:HGNC:7371]
AQP3	503.753	307.74	0.71111	0.00226127	0.0148391	NM_004925.4	2	1	0	3	889	aquaporin 3 (Gill blood group) [Source:HGNC Symbol;Acc:HGNC:636]
NUDT3	541.995	335.008	0.694337	0.00226586	0.0148542	NM_006703.3	6	0	1	5	1559	nudix hydrolase 3 [Source:HGNC Symbol;Acc:HGNC:8050]
PCMTD2	127.155	42.8498	1.57002	0.00226643	0.0148542	NM_001104925.1	6	2	0	7	2626	protein-L-isoaspartate (D-aspartate) O-methyltransferase domain containing 2 [Source:HGNC Symbol;Acc:HGNC:15882]
PRKAG2	134.572	48.693	1.46662	0.00226794	0.0148547	NM_001040633.1	2	4	1	4	1087	protein kinase AMP-activated non-catalytic subunit gamma 2 [Source:HGNC Symbol;Acc:HGNC:9386]
PHF20	393.128	223.988	0.811861	0.00226989	0.0148581	NM_016436.4	2	0	1	5	2739	PHD finger protein 20 [Source:HGNC Symbol;Acc:HGNC:16098]
CMTR2	119.512	38.9544	1.618	0.00228514	0.0149485	NM_001099642.1	3	3	0	3	1308	cap methyltransferase 2 [Source:HGNC Symbol;Acc:HGNC:25635]
CLPTM1L	722.537	475.244	0.604585	0.00228811	0.0149585	NM_030782.4	0	0	0	2	625	CLPTM1 like [Source:HGNC Symbol;Acc:HGNC:24308]
PPP2R5C	448.241	259.047	0.791588	0.0023014	0.0150359	NM_001161725.1	7	2	0	7	2720	protein phosphatase 2 regulatory subunit B'gamma [Source:HGNC Symbol;Acc:HGNC:9311]
MRPL24	59.8697	155.818	-1.38069	0.00230383	0.0150423	NM_024540.3	0	0	0	1	96	mitochondrial ribosomal protein L24 [Source:HGNC Symbol;Acc:HGNC:14037]
EEFSEC	37.5353	116.863	-1.63918	0.00230922	0.015068	NM_021937.4	0	0	0	1	387	eukaryotic elongation factor, selenocysteine-tRNA specific [Source:HGNC Symbol;Acc:HGNC:24614]
CCAR1	211.312	377.858	-0.838171	0.00231716	0.0151104	NM_001282959.1	4	2	0	5	1111	cell division cycle and apoptosis regulator 1 [Source:HGNC Symbol;Acc:HGNC:24236]
MYLIP	103.717	31.1635	1.73493	0.00233446	0.0152029	NM_013262.3	7	1	0	3	1497	myosin regulatory light chain interacting protein [Source:HGNC Symbol;Acc:HGNC:21155]
NT5C2	309.99	161.661	0.9398	0.00233571	0.0152029	NM_001134373.2	2	0	0	7	1655	5'-nucleotidase, cytosolic II [Source:HGNC Symbol;Acc:HGNC:8022]
PFN1	315.285	518.093	-0.716874	0.00233576	0.0152029	NM_005022.3	1	0	0	1	250	profilin 1 [Source:HGNC Symbol;Acc:HGNC:8881]
APC	131.713	264.89	-1.0079	0.00234716	0.015258	NM_000038.5	5	0	1	5	2113	APC, WNT signaling pathway regulator [Source:HGNC Symbol;Acc:HGNC:583]
DPY19L3	119.172	38.9544	1.61388	0.00234572	0.015258	NM_001172774.1	6	7	1	8	3653	dpy-19 like C-mannosyltransferase 3 [Source:HGNC Symbol;Acc:HGNC:27120]
PFDN1	24.1461	91.5428	-1.92428	0.00236419	0.0153452	NM_002622.4	0	0	0	2	924	prefoldin subunit 1 [Source:HGNC Symbol;Acc:HGNC:8866]
STK26	432.787	255.151	0.762414	0.00236501	0.0153452	NM_001042452.1	5	1	1	6	1784	serine/threonine kinase 26 [Source:HGNC Symbol;Acc:HGNC:18174]
MYL6B	25.3631	93.4905	-1.88119	0.00238118	0.0154405	NM_001199629.1	0	0	0	1	115	myosin light chain 6B [Source:HGNC Symbol;Acc:HGNC:29823]
MKNK2	479.89	290.21	0.725772	0.00239491	0.0155036	NM_199054.2	1	0	0	1	2142	MAP kinase interacting serine/threonine kinase 2 [Source:HGNC Symbol;Acc:HGNC:7111]
PSMG2	181.137	77.9088	1.2173	0.00239256	0.0155036	NM_020232.4	2	1	0	1	209	proteasome assembly chaperone 2 [Source:HGNC Symbol;Acc:HGNC:24929]
RABEP1	150.678	292.158	-0.955025	0.00239541	0.0155036	NM_001083585.2	6	2	0	7	3117	rabaptin, RAB GTPase binding effector protein 1 [Source:HGNC Symbol;Acc:HGNC:17677]
TMTC3	263.68	132.445	0.993712	0.00239743	0.015507	NM_181783.3	17	10	2	13	4238	transmembrane and tetratricopeptide repeat containing 3 [Source:HGNC Symbol;Acc:HGNC:26899]
COX7A2	22.7874	89.5951	-1.97765	0.00240013	0.0155149	NM_001865.3	1	0	0	1	255	cytochrome c oxidase subunit 7A2 [Source:HGNC Symbol;Acc:HGNC:2288]
IFT52	85.5153	21.4249	1.99744	0.00241592	0.0155975	NM_001303459.2	2	0	0	1	359	intraflagellar transport 52 [Source:HGNC Symbol;Acc:HGNC:15901]
KIF20B	137.771	274.628	-0.995772	0.00242155	0.0156241	NM_001284259.1	7	1	4	3	895	kinesin family member 20B [Source:HGNC Symbol;Acc:HGNC:7212]
ALG10B	175.815	74.0133	1.24859	0.00242464	0.0156344	NM_001013620.3	28	7	4	20	8513	ALG10B, alpha-1,2-glucosyltransferase [Source:HGNC Symbol;Acc:HGNC:31088]
RBBP5	221.191	103.229	1.09988	0.0024352	0.0156927	NM_001193272.1	2	1	1	3	2645	RB binding protein 5, histone lysine methyltransferase complex subunit [Source:HGNC Symbol;Acc:HGNC:9888]
SLC25A17	113.681	37.0067	1.61923	0.00244471	0.0157441	NM_001282726.1	0	0	0	4	1204	solute carrier family 25 member 17 [Source:HGNC Symbol;Acc:HGNC:10987]
ILF2	199.99	360.328	-0.849425	0.00244928	0.0157638	NM_001267809.1	0	0	0	3	608	interleukin enhancer binding factor 2 [Source:HGNC Symbol;Acc:HGNC:6037]
TARDBP	605.346	385.648	0.650673	0.0024522	0.0157728	NM_007375.3	7	0	1	4	2838	TAR DNA binding protein [Source:HGNC Symbol;Acc:HGNC:11571]
ANP32B	386.024	607.688	-0.654763	0.00245587	0.0157867	NM_006401.2	2	2	1	2	512	acidic nuclear phosphoprotein 32 family member B [Source:HGNC Symbol;Acc:HGNC:16677]
FIBP	40.7907	122.706	-1.59003	0.0024609	0.0158092	NM_004214.4	0	0	0	1	234	FGF1 intracellular binding protein [Source:HGNC Symbol;Acc:HGNC:3705]
PDK1	315.593	157.765	1.00114	0.00246348	0.015816	NM_001278549.1	6	5	1	5	3165	pyruvate dehydrogenase kinase 1 [Source:HGNC Symbol;Acc:HGNC:8809]
RPS14	254.509	434.341	-0.771234	0.00247241	0.0158635	NM_001025070.1	0	0	0	1	57	ribosomal protein S14 [Source:HGNC Symbol;Acc:HGNC:10387]
TLN1	309.426	510.302	-0.722172	0.00247894	0.0158956	NM_006289.3	0	0	0	1	454	talin 1 [Source:HGNC Symbol;Acc:HGNC:11845]
ASNA1	34.1103	111.02	-1.7042	0.00249678	0.0159902	NM_004317.2	0	0	0	1	219	arsA arsenite transporter, ATP-binding, homolog 1 (bacterial) [Source:HGNC Symbol;Acc:HGNC:752]
DGUOK	162.256	66.2225	1.29279	0.0024955	0.0159902	NM_001318859.1	0	0	0	1	225	deoxyguanosine kinase [Source:HGNC Symbol;Acc:HGNC:2858]
CAV2	272.285	136.34	0.998485	0.0025052	0.0160342	NM_001206747.1	8	3	0	10	2420	caveolin 2 [Source:HGNC Symbol;Acc:HGNC:1528]
NFKB1	231.863	111.02	1.06283	0.00252086	0.0161245	NM_001165412.1	2	1	1	2	708	nuclear factor kappa B subunit 1 [Source:HGNC Symbol;Acc:HGNC:7794]
KIF15	55.2269	148.027	-1.42129	0.00252341	0.0161308	NM_020242.2	0	0	1	3	521	kinesin family member 15 [Source:HGNC Symbol;Acc:HGNC:17273]
PLBD2	56.105	149.974	-1.41984	0.00252665	0.0161416	NM_001159727.1	0	0	0	1	1027	phospholipase B domain containing 2 [Source:HGNC Symbol;Acc:HGNC:27283]
DUSP4	262.661	132.445	0.988106	0.00253494	0.0161658	NM_001394.6	3	3	2	6	3964	dual specificity phosphatase 4 [Source:HGNC Symbol;Acc:HGNC:3070]
LANCL1	362.329	198.667	0.86751	0.0025351	0.0161658	NM_001136574.1	6	7	0	3	3238	LanC like 1 [Source:HGNC Symbol;Acc:HGNC:6508]
SLC39A10	297.904	157.765	0.917196	0.00253462	0.0161658	NM_001127257.1	6	5	1	3	2661	solute carrier family 39 member 10 [Source:HGNC Symbol;Acc:HGNC:20861]
PRKACB	139.837	52.5884	1.41099	0.00254776	0.0162365	NM_001242857.2	12	3	1	4	3193	protein kinase cAMP-activated catalytic subunit beta [Source:HGNC Symbol;Acc:HGNC:9381]
SFXN3	173.946	327.217	-0.910916	0.00255649	0.0162821	NM_030971.3	1	0	0	2	1656	sideroflexin 3 [Source:HGNC Symbol;Acc:HGNC:16087]
CTDSPL	223.568	103.229	1.11555	0.00256181	0.016306	NM_001008392.1	5	2	1	5	3602	CTD small phosphatase like [Source:HGNC Symbol;Acc:HGNC:16890]
CIAO1	147.621	286.315	-0.955629	0.00256547	0.0163156	NM_004804.2	2	1	0	3	2828	cytosolic iron-sulfur assembly component 1 [Source:HGNC Symbol;Acc:HGNC:14280]
RBM47	216.125	101.281	1.09331	0.00256646	0.0163156	NM_001098634.1	10	3	1	6	2649	RNA binding motif protein 47 [Source:HGNC Symbol;Acc:HGNC:30358]
SLC37A3	171.173	72.0656	1.24822	0.0025766	0.01637	NM_001287498.1	2	2	1	1	1660	solute carrier family 37 member 3 [Source:HGNC Symbol;Acc:HGNC:20651]
ARF6	347.101	192.824	0.848289	0.00258084	0.0163769	NM_001663.3	6	1	0	7	2790	ADP ribosylation factor 6 [Source:HGNC Symbol;Acc:HGNC:659]
CCSAP	231.126	107.125	1.11015	0.00257944	0.0163769	NM_145257.4	4	3	2	8	4230	centriole, cilia and spindle associated protein [Source:HGNC Symbol;Acc:HGNC:29578]
URB2	186.176	81.8042	1.18642	0.00258326	0.0163822	NM_001314021.1	3	1	1	1	903	URB2 ribosome biogenesis 2 homolog (S. cerevisiae) [Source:HGNC Symbol;Acc:HGNC:28967]
CCDC71L	131.825	46.7453	1.49643	0.00260189	0.0164903	NM_175884.4	11	3	2	7	3424	coiled-coil domain containing 71 like [Source:HGNC Symbol;Acc:HGNC:26685]
TIMP3	120.928	40.9021	1.56335	0.00260723	0.016514	NM_000362.4	7	1	0	6	3664	TIMP metallopeptidase inhibitor 3 [Source:HGNC Symbol;Acc:HGNC:11822]
VEZF1	317.661	171.399	0.890422	0.00262175	0.0165959	NM_007146.2	12	3	3	13	2924	vascular endothelial zinc finger 1 [Source:HGNC Symbol;Acc:HGNC:12949]
CALD1	471.34	720.656	-0.612179	0.0026256	0.0166101	NM_004342.6	8	3	0	6	2384	caldesmon 1 [Source:HGNC Symbol;Acc:HGNC:1441]
TOMM40	161.577	305.792	-0.920507	0.00263059	0.0166315	NM_001128916.1	0	0	0	0	520	translocase of outer mitochondrial membrane 40 [Source:HGNC Symbol;Acc:HGNC:18001]
CPSF1	109.464	231.779	-1.08293	0.00264301	0.0166999	NM_013291.2	0	0	0	0	87	cleavage and polyadenylation specific factor 1 [Source:HGNC Symbol;Acc:HGNC:2324]
ERLIN1	235.741	114.915	1.03679	0.00264528	0.016704	NM_001100626.1	2	3	0	2	2041	ER lipid raft associated 1 [Source:HGNC Symbol;Acc:HGNC:16947]
ETV5	303.027	161.661	0.90669	0.00266064	0.0167909	NM_004454.2	1	0	1	1	2322	ETS variant 5 [Source:HGNC Symbol;Acc:HGNC:3494]
GIT1	116.484	241.517	-1.0525	0.00267732	0.0168858	NM_001085454.1	0	0	1	1	1233	GIT ArfGAP 1 [Source:HGNC Symbol;Acc:HGNC:4272]
PRDX4	31.1095	103.229	-1.73063	0.00269889	0.0170012	NM_006406.1	0	0	0	1	62	peroxiredoxin 4 [Source:HGNC Symbol;Acc:HGNC:17169]
DDX54	237.611	416.812	-0.81154	0.00271334	0.0170818	NM_001111322.1	2	2	0	3	1704	DEAD-box helicase 54 [Source:HGNC Symbol;Acc:HGNC:20084]
TMPO	877.829	597.95	0.554174	0.00272969	0.017164	NM_001032283.2	7	2	0	12	2521	thymopoietin [Source:HGNC Symbol;Acc:HGNC:11875]
IFITM2	131.911	262.942	-0.99542	0.00273796	0.0172056	NM_006435.2	0	0	0	1	245	interferon induced transmembrane protein 2 [Source:HGNC Symbol;Acc:HGNC:5413]
DVL3	144.99	284.367	-0.972555	0.00276118	0.017341	NM_004423.3	1	1	0	1	2771	dishevelled segment polarity protein 3 [Source:HGNC Symbol;Acc:HGNC:3087]
CERS6	271.492	138.288	0.973699	0.00277388	0.0174101	NM_001256126.1	9	4	1	12	5472	ceramide synthase 6 [Source:HGNC Symbol;Acc:HGNC:23826]
AP3S1	162.595	66.2225	1.29644	0.00278302	0.0174254	NM_001318093.1	1	1	0	3	725	adaptor related protein complex 3 subunit sigma 1 [Source:HGNC Symbol;Acc:HGNC:2013]
EMC4	41.4984	122.706	-1.56519	0.00277966	0.0174254	NM_016454.3	0	0	0	2	377	ER membrane protein complex subunit 4 [Source:HGNC Symbol;Acc:HGNC:28032]
GUK1	38.2997	116.863	-1.6105	0.00278046	0.0174254	NM_000858.5	0	0	0	1	258	guanylate kinase 1 [Source:HGNC Symbol;Acc:HGNC:4693]
MCC	212.048	99.3337	1.09423	0.00278286	0.0174254	NM_001085377.1	2	4	0	13	5203	MCC, WNT signaling pathway regulator [Source:HGNC Symbol;Acc:HGNC:6935]
UBL7	28.5339	101.281	-1.83038	0.00279394	0.0174832	NM_001286739.1	0	0	0	0	113	ubiquitin like 7 [Source:HGNC Symbol;Acc:HGNC:28221]
MPV17L	221.361	105.177	1.07391	0.00279653	0.0174888	NM_173803.3	4	0	0	1	1652	MPV17 mitochondrial inner membrane protein like [Source:HGNC Symbol;Acc:HGNC:26827]
PABPN1	191.271	85.6997	1.15842	0.00280199	0.0175124	NM_004643.3	2	0	0	3	899	poly(A) binding protein nuclear 1 [Source:HGNC Symbol;Acc:HGNC:8565]
NUB1	151.952	292.158	-0.942685	0.00281075	0.0175461	NM_001243351.1	3	0	0	1	1236	negative regulator of ubiquitin like proteins 1 [Source:HGNC Symbol;Acc:HGNC:17623]
PLAC4	190.308	346.694	-0.864821	0.00281827	0.0175814	NM_182832.2	0	0	0	3	3945	placenta specific 4 [Source:HGNC Symbol;Acc:HGNC:14616]
ZCCHC8	174.031	74.0133	1.2339	0.0028198	0.0175814	NM_017612.4	3	3	2	7	1898	zinc finger CCHC-type containing 8 [Source:HGNC Symbol;Acc:HGNC:25265]
NETO2	112.238	37.0067	1.60083	0.00283589	0.0176711	NM_001201477.1	5	1	0	3	1701	neuropilin and tolloid like 2 [Source:HGNC Symbol;Acc:HGNC:14644]
DAG1	943.873	654.434	0.528166	0.00284017	0.0176871	NM_001165928.3	7	1	0	5	2419	dystroglycan 1 [Source:HGNC Symbol;Acc:HGNC:2666]
SNX2	185.921	338.903	-0.865894	0.00284785	0.0177243	NM_001278199.1	12	3	1	12	4891	sorting nexin 2 [Source:HGNC Symbol;Acc:HGNC:11173]
ZNF740	205.849	95.4382	1.10877	0.0028586	0.0177699	NM_001004304.3	2	2	1	3	3280	zinc finger protein 740 [Source:HGNC Symbol;Acc:HGNC:27465]
PHF13	273.673	142.184	0.944761	0.00286877	0.0178164	NM_153812.2	0	1	1	1	2396	PHD finger protein 13 [Source:HGNC Symbol;Acc:HGNC:22983]
ARL5B	214.511	101.281	1.08288	0.00287792	0.0178366	NM_178815.3	9	1	0	5	2795	ADP ribosylation factor like GTPase 5B [Source:HGNC Symbol;Acc:HGNC:23052]
DCUN1D1	286.127	148.027	0.951327	0.00287715	0.0178366	NM_001308101.1	18	13	2	10	6936	defective in cullin neddylation 1 domain containing 1 [Source:HGNC Symbol;Acc:HGNC:18184]
RRP8	59.4167	151.922	-1.35469	0.00288162	0.0178489	NM_015324.3	0	0	0	1	232	ribosomal RNA processing 8 [Source:HGNC Symbol;Acc:HGNC:29030]
ZC3H11A	480.228	288.262	0.736787	0.00288457	0.0178564	NM_001319238.1	2	1	2	1	1729	zinc finger CCCH-type containing 11A [Source:HGNC Symbol;Acc:HGNC:29093]
CEP250	178.307	331.112	-0.893668	0.00291203	0.0179983	NM_001318219.1	0	0	0	1	349	centrosomal protein 250 [Source:HGNC Symbol;Acc:HGNC:1859]
CYR61	303.876	163.608	0.893381	0.00291268	0.0179983	NM_001554.4	6	0	0	3	925	cysteine rich angiogenic inducer 61 [Source:HGNC Symbol;Acc:HGNC:2654]
ELF1	204.829	93.4905	1.13207	0.00291748	0.0180172	NM_001145353.1	3	3	2	4	1506	E74 like ETS transcription factor 1 [Source:HGNC Symbol;Acc:HGNC:3316]
UBA6	281.399	144.131	0.96583	0.00293499	0.0181145	NM_018227.5	13	4	0	10	3236	ubiquitin like modifier activating enzyme 6 [Source:HGNC Symbol;Acc:HGNC:25581]
XK	218.105	103.229	1.07956	0.00294049	0.0181377	NM_021083.2	3	7	0	9	3668	X-linked Kx blood group [Source:HGNC Symbol;Acc:HGNC:12811]
UGDH	441.279	264.89	0.736402	0.00294961	0.0181723	NM_001184700.1	8	0	0	8	1388	UDP-glucose 6-dehydrogenase [Source:HGNC Symbol;Acc:HGNC:12525]
ARIH1	494.75	303.844	0.703623	0.00295233	0.0181783	NM_005744.3	5	3	1	9	3263	ariadne RBR E3 ubiquitin protein ligase 1 [Source:HGNC Symbol;Acc:HGNC:689]
EBP	100.406	218.145	-1.12042	0.00297481	0.018277	NM_006579.2	0	0	0	2	259	EBP, cholestenol delta-isomerase [Source:HGNC Symbol;Acc:HGNC:3133]
FAM84B	154.302	62.327	1.30756	0.00297454	0.018277	NM_174911.4	9	2	0	8	4019	family with sequence similarity 84 member B [Source:HGNC Symbol;Acc:HGNC:24166]
STXBP2	24.5708	91.5428	-1.89993	0.00297541	0.018277	NM_001127396.2	0	0	0	1	64	syntaxin binding protein 2 [Source:HGNC Symbol;Acc:HGNC:11445]
VMP1	351.716	198.667	0.823967	0.00299369	0.0183784	NM_030938.3	2	0	1	0	682	vacuole membrane protein 1 [Source:HGNC Symbol;Acc:HGNC:29559]
DBNDD1	19.532	79.8565	-2.0333	0.0029966	0.0183854	NM_001042610.2	0	0	0	1	1470	dysbindin domain containing 1 [Source:HGNC Symbol;Acc:HGNC:28455]
LEO1	57.322	148.027	-1.36912	0.00302242	0.0185329	NM_001323903.1	3	0	0	1	163	LEO1 homolog, Paf1/RNA polymerase II complex component [Source:HGNC Symbol;Acc:HGNC:30401]
GSTK1	48.6035	134.393	-1.46845	0.00302913	0.018563	NM_001143679.1	0	0	0	1	292	glutathione S-transferase kappa 1 [Source:HGNC Symbol;Acc:HGNC:16906]
ZYX	373.03	586.264	-0.652065	0.00303203	0.0185698	NM_001010972.1	0	0	0	1	429	zyxin [Source:HGNC Symbol;Acc:HGNC:13200]
NHLRC3	63.3797	11.6863	2.43888	0.00303693	0.0185889	NM_001012754.3	8	4	1	5	2183	NHL repeat containing 3 [Source:HGNC Symbol;Acc:HGNC:33751]
ACVR2B	150.651	60.3793	1.31892	0.00304694	0.0186281	NM_001106.3	16	6	4	12	9810	activin A receptor type 2B [Source:HGNC Symbol;Acc:HGNC:174]
ARHGAP29	425.199	245.413	0.793501	0.00304676	0.0186281	NM_004815.3	13	3	0	5	4962	Rho GTPase activating protein 29 [Source:HGNC Symbol;Acc:HGNC:30207]
NDUFA6	47.0181	130.497	-1.47292	0.00304893	0.0186293	NM_002490.3	0	0	0	2	657	NADH:ubiquinone oxidoreductase subunit A6 [Source:HGNC Symbol;Acc:HGNC:7690]
PPP1R13L	147.311	284.367	-0.949414	0.00305731	0.0186695	NM_001142502.1	0	0	0	1	556	protein phosphatase 1 regulatory subunit 13 like [Source:HGNC Symbol;Acc:HGNC:18838]
ATP11A	552.64	350.589	0.656525	0.00305916	0.0186699	NM_015205.2	4	3	0	8	5302	ATPase phospholipid transporting 11A [Source:HGNC Symbol;Acc:HGNC:13552]
FAM217B	140.998	54.5361	1.37034	0.00306567	0.0186986	NM_001190826.1	11	3	1	3	3552	family with sequence similarity 217 member B [Source:HGNC Symbol;Acc:HGNC:16170]
SOD1	147.622	284.367	-0.946307	0.00307775	0.0187613	NM_000454.4	1	0	0	4	353	superoxide dismutase 1 [Source:HGNC Symbol;Acc:HGNC:11179]
COA3	11.9455	62.327	-2.38131	0.00308052	0.0187658	NM_001040431.2	0	0	0	1	443	cytochrome c oxidase assembly factor 3 [Source:HGNC Symbol;Acc:HGNC:24990]
ZDHHC16	47.0465	130.497	-1.47222	0.00308211	0.0187658	NM_001287803.1	0	0	0	1	479	zinc finger DHHC-type containing 16 [Source:HGNC Symbol;Acc:HGNC:20714]
BCL2	32.8645	0	6.51929	0.00308498	0.0187696	NM_000633.2	9	5	3	9	5279	BCL2, apoptosis regulator [Source:HGNC Symbol;Acc:HGNC:990]
SNRNP70	227.279	405.126	-0.834866	0.00308636	0.0187696	NM_001301069.1	0	0	0	1	170	small nuclear ribonucleoprotein U1 subunit 70 [Source:HGNC Symbol;Acc:HGNC:11150]
FOXK1	1007.79	710.918	0.503363	0.0031057	0.0188541	NM_001037165.1	5	3	0	3	8979	forkhead box K1 [Source:HGNC Symbol;Acc:HGNC:23480]
UQCRB	109.973	229.831	-1.0629	0.00310567	0.0188541	NM_001254752.1	6	5	0	9	4429	ubiquinol-cytochrome c reductase binding protein [Source:HGNC Symbol;Acc:HGNC:12582]
USP5	139.668	274.628	-0.976228	0.00310501	0.0188541	NM_001098536.1	0	0	0	1	555	ubiquitin specific peptidase 5 [Source:HGNC Symbol;Acc:HGNC:12628]
ARL4C	99.6402	29.2158	1.77092	0.00313766	0.019037	NM_005737.3	4	1	0	9	2967	ADP ribosylation factor like GTPase 4C [Source:HGNC Symbol;Acc:HGNC:698]
ANXA11	217.71	379.805	-0.802943	0.00314671	0.0190627	NM_001157.2	1	0	0	0	729	annexin A11 [Source:HGNC Symbol;Acc:HGNC:535]
DDX3X	1225.64	880.369	0.47757	0.00314925	0.0190627	NM_001193416.2	8	2	1	7	2568	DEAD-box helicase 3 X-linked [Source:HGNC Symbol;Acc:HGNC:2745]
PDE7A	120.135	40.9021	1.5552	0.00314512	0.0190627	NM_001242318.2	12	2	0	6	4956	phosphodiesterase 7A [Source:HGNC Symbol;Acc:HGNC:8791]
XRCC4	75.6078	17.5295	2.1094	0.00314755	0.0190627	NM_001318012.1	1	0	0	1	518	X-ray repair cross complementing 4 [Source:HGNC Symbol;Acc:HGNC:12831]
DUSP1	615.226	399.282	0.623827	0.00317004	0.0191697	NM_004417.3	1	0	1	1	672	dual specificity phosphatase 1 [Source:HGNC Symbol;Acc:HGNC:3064]
PIGW	121.154	42.8498	1.49951	0.00317063	0.0191697	NM_178517.3	3	2	0	2	685	phosphatidylinositol glycan anchor biosynthesis class W [Source:HGNC Symbol;Acc:HGNC:23213]
ANAPC1	261.216	130.497	1.00188	0.00317621	0.0191837	NM_022662.3	1	2	1	6	1654	anaphase promoting complex subunit 1 [Source:HGNC Symbol;Acc:HGNC:19988]
ITGB8	168.512	72.0656	1.22547	0.00317664	0.0191837	NM_002214.2	17	7	0	17	5762	integrin subunit beta 8 [Source:HGNC Symbol;Acc:HGNC:6163]
ZNF780A	104.623	33.1112	1.66022	0.00317881	0.0191857	NM_001142579.1	5	2	0	5	3518	zinc finger protein 780A [Source:HGNC Symbol;Acc:HGNC:27603]
PIK3R4	224.503	107.125	1.068	0.00318848	0.0192217	NM_014602.2	2	0	0	1	381	phosphoinositide-3-kinase regulatory subunit 4 [Source:HGNC Symbol;Acc:HGNC:8982]
PLEKHG2	137.969	272.681	-0.983719	0.0031869	0.0192217	NM_022835.2	2	0	0	4	3121	pleckstrin homology and RhoGEF domain containing G2 [Source:HGNC Symbol;Acc:HGNC:29515]
RNF2	128.514	46.7453	1.45952	0.00319792	0.0192502	NM_007212.3	9	4	1	5	2307	ring finger protein 2 [Source:HGNC Symbol;Acc:HGNC:10061]
SNAP29	268.718	136.34	0.979485	0.00319878	0.0192502	NM_004782.3	5	0	0	5	3378	synaptosome associated protein 29 [Source:HGNC Symbol;Acc:HGNC:11133]
VKORC1L1	280.212	148.027	0.920626	0.00319654	0.0192502	NM_173517.4	3	7	2	9	5263	vitamin K epoxide reductase complex subunit 1 like 1 [Source:HGNC Symbol;Acc:HGNC:21492]
ISG15	26.2975	93.4905	-1.83169	0.0032126	0.0193193	NM_005101.3	0	0	0	1	62	ISG15 ubiquitin-like modifier [Source:HGNC Symbol;Acc:HGNC:4053]
LIN7C	533.9	336.955	0.664078	0.00321399	0.0193193	NM_018362.3	8	7	0	9	4231	lin-7 homolog C, crumbs cell polarity complex component [Source:HGNC Symbol;Acc:HGNC:17789]
CARS	51.9719	138.288	-1.41208	0.00321992	0.0193438	NM_001194997.1	0	0	0	1	266	cysteinyl-tRNA synthetase [Source:HGNC Symbol;Acc:HGNC:1493]
FH	103.151	218.145	-1.08052	0.00323317	0.0194121	NM_000143.3	0	0	0	4	271	fumarate hydratase [Source:HGNC Symbol;Acc:HGNC:3700]
SNTB2	331.532	183.086	0.857017	0.00323783	0.0194289	NM_006750.3	13	7	1	12	8128	syntrophin beta 2 [Source:HGNC Symbol;Acc:HGNC:11169]
2019-09-10	397.572	231.779	0.778799	0.00324204	0.0194429	NM_001321502.1	14	5	1	9	3389	septin 10 [Source:HGNC Symbol;Acc:HGNC:14349]
LRSAM1	33.4026	107.125	-1.68293	0.00325618	0.0195164	NM_001005373.3	0	0	0	1	602	leucine rich repeat and sterile alpha motif containing 1 [Source:HGNC Symbol;Acc:HGNC:25135]
2019-03-05	191.129	85.6997	1.15771	0.00327014	0.0195887	NM_017824.4	11	3	0	16	2757	membrane associated ring-CH-type finger 5 [Source:HGNC Symbol;Acc:HGNC:26025]
NUPR1	8.20915	52.5884	-2.68369	0.00328213	0.0196492	NM_001042483.1	0	0	0	1	342	nuclear protein 1, transcriptional regulator [Source:HGNC Symbol;Acc:HGNC:29990]
ABT1	124.098	44.7975	1.46987	0.0032982	0.019734	NM_013375.3	4	2	0	3	1405	activator of basal transcription 1 [Source:HGNC Symbol;Acc:HGNC:17369]
CHCHD5	9.93584	56.4839	-2.5089	0.00330501	0.0197454	NM_001304353.1	0	0	0	2	151	coiled-coil-helix-coiled-coil-helix domain containing 5 [Source:HGNC Symbol;Acc:HGNC:17840]
SNX3	315.454	173.347	0.863942	0.0033058	0.0197454	NM_001300928.1	2	0	0	3	978	sorting nexin 3 [Source:HGNC Symbol;Acc:HGNC:11174]
ZMYM2	238.571	116.863	1.03016	0.00330486	0.0197454	NM_001190964.2	12	4	4	13	5831	zinc finger MYM-type containing 2 [Source:HGNC Symbol;Acc:HGNC:12989]
CDS2	196.79	89.5951	1.13567	0.00330873	0.0197515	NM_003818.3	14	5	2	5	7653	CDP-diacylglycerol synthase 2 [Source:HGNC Symbol;Acc:HGNC:1801]
GTF2H3	166.502	70.1179	1.2482	0.00331416	0.0197612	NM_001271866.1	8	2	0	6	2369	general transcription factor IIH subunit 3 [Source:HGNC Symbol;Acc:HGNC:4657]
SYMPK	156.115	305.792	-0.971218	0.00331347	0.0197612	NM_004819.2	0	0	0	1	118	symplekin [Source:HGNC Symbol;Acc:HGNC:22935]
FBXW2	506.553	309.687	0.710365	0.00332454	0.0198117	NM_012164.3	14	4	1	12	7583	F-box and WD repeat domain containing 2 [Source:HGNC Symbol;Acc:HGNC:13608]
DKC1	549.241	344.746	0.672271	0.00333891	0.0198745	NM_001288747.1	1	2	0	2	1593	dyskerin pseudouridine synthase 1 [Source:HGNC Symbol;Acc:HGNC:2890]
SLC39A8	197.923	91.5428	1.11262	0.00333754	0.0198745	NM_001135147.1	2	0	0	7	2381	solute carrier family 39 member 8 [Source:HGNC Symbol;Acc:HGNC:20862]
FBXL4	122.031	42.8498	1.51054	0.00335347	0.019946	NM_001278716.1	1	1	0	3	553	F-box and leucine rich repeat protein 4 [Source:HGNC Symbol;Acc:HGNC:13601]
RPRD1B	230.193	112.968	1.02725	0.00335478	0.019946	NM_021215.3	4	2	0	2	2489	regulation of nuclear pre-mRNA domain containing 1B [Source:HGNC Symbol;Acc:HGNC:16209]
GLUD1	379.115	216.197	0.810781	0.00336204	0.0199778	NM_001318900.1	5	2	0	8	1549	glutamate dehydrogenase 1 [Source:HGNC Symbol;Acc:HGNC:4335]
AMMECR1L	189.317	85.6997	1.14375	0.00337543	0.0200344	NM_001199140.1	11	2	0	6	3464	AMMECR1 like [Source:HGNC Symbol;Acc:HGNC:28658]
RHBDD2	75.0143	179.19	-1.25774	0.00337534	0.0200344	NM_001040456.1	0	0	0	0	577	rhomboid domain containing 2 [Source:HGNC Symbol;Acc:HGNC:23082]
RNF141	236.986	116.863	1.02045	0.00339685	0.02015	NM_016422.3	8	5	0	12	3238	ring finger protein 141 [Source:HGNC Symbol;Acc:HGNC:21159]
GNPTAB	230.73	112.968	1.03072	0.0034073	0.0202004	NM_024312.4	5	2	1	0	1667	N-acetylglucosamine-1-phosphate transferase subunits alpha and beta [Source:HGNC Symbol;Acc:HGNC:29670]
MRPL17	74.1646	173.347	-1.22478	0.00341564	0.0202383	NM_022061.3	2	3	0	2	1733	mitochondrial ribosomal protein L17 [Source:HGNC Symbol;Acc:HGNC:14053]
PGAP1	74.9002	17.5295	2.09584	0.00342287	0.0202695	NM_001321099.1	24	8	2	20	8230	post-GPI attachment to proteins 1 [Source:HGNC Symbol;Acc:HGNC:25712]
APEH	201.745	356.433	-0.821126	0.0034262	0.0202777	NM_001640.3	0	0	0	1	159	acylaminoacyl-peptide hydrolase [Source:HGNC Symbol;Acc:HGNC:586]
CBX6	429.25	257.099	0.739248	0.00344148	0.0203565	NM_001303494.1	3	0	0	1	4782	chromobox 6 [Source:HGNC Symbol;Acc:HGNC:1556]
MEAF6	224.163	109.072	1.03961	0.00346008	0.0204549	NM_001270875.1	9	2	1	7	4139	MYST/Esa1 associated factor 6 [Source:HGNC Symbol;Acc:HGNC:25674]
HOXA10	165.822	70.1179	1.24228	0.00346449	0.0204693	NM_018951.3	1	1	0	4	1308	homeobox A10 [Source:HGNC Symbol;Acc:HGNC:5100]
CTGF	197.329	91.5428	1.10793	0.00346811	0.0204742	NM_001901.2	3	0	2	2	1088	connective tissue growth factor [Source:HGNC Symbol;Acc:HGNC:2500]
HK1	112.861	231.779	-1.03855	0.00346989	0.0204742	NM_000188.2	0	0	0	0	747	hexokinase 1 [Source:HGNC Symbol;Acc:HGNC:4922]
RCAN1	120.814	42.8498	1.49587	0.00347376	0.0204774	NM_001285389.2	3	1	1	4	1642	regulator of calcineurin 1 [Source:HGNC Symbol;Acc:HGNC:3040]
SEC23A	397.742	233.726	0.767285	0.00350498	0.0206263	NM_006364.3	4	1	0	4	1320	Sec23 homolog A, coat complex II component [Source:HGNC Symbol;Acc:HGNC:10701]
SET	998.759	1359.51	-0.444833	0.00350484	0.0206263	NM_001122821.1	3	2	0	4	1732	SET nuclear proto-oncogene [Source:HGNC Symbol;Acc:HGNC:10760]
SUZ12	417.585	245.413	0.767314	0.00350181	0.0206263	NM_001321207.1	9	2	2	5	2042	SUZ12, polycomb repressive complex 2 subunit [Source:HGNC Symbol;Acc:HGNC:17101]
CHUK	180.372	79.8565	1.17591	0.00350706	0.0206268	NM_001320928.1	3	3	0	4	1361	conserved helix-loop-helix ubiquitous kinase [Source:HGNC Symbol;Acc:HGNC:1974]
WDR13	72.9192	171.399	-1.23349	0.00351581	0.0206666	NM_001166426.1	0	0	1	1	162	WD repeat domain 13 [Source:HGNC Symbol;Acc:HGNC:14352]
CCT2	195.008	346.694	-0.830134	0.00352818	0.0207275	NM_001198842.1	0	0	0	3	252	chaperonin containing TCP1 subunit 2 [Source:HGNC Symbol;Acc:HGNC:1615]
HSPD1	497.724	740.133	-0.572427	0.00353199	0.0207382	NM_002156.4	0	1	0	2	462	heat shock protein family D (Hsp60) member 1 [Source:HGNC Symbol;Acc:HGNC:5261]
ATG3	59.6146	149.974	-1.33059	0.00353985	0.0207726	NM_001278712.1	2	0	0	7	1689	autophagy related 3 [Source:HGNC Symbol;Acc:HGNC:20962]
SDC2	335.354	188.929	0.827955	0.00355231	0.0208339	NM_002998.3	3	2	0	8	2261	syndecan 2 [Source:HGNC Symbol;Acc:HGNC:10659]
H3F3B	604.385	393.439	0.619259	0.00355553	0.020841	NM_005324.4	5	2	0	5	2161	H3 histone family member 3B [Source:HGNC Symbol;Acc:HGNC:4765]
SMAD7	123.532	44.7975	1.46311	0.00356296	0.020861	NM_001190821.1	2	2	1	4	1519	SMAD family member 7 [Source:HGNC Symbol;Acc:HGNC:6773]
GRHPR	42.1494	120.759	-1.51926	0.00356968	0.0208885	NM_012203.1	0	0	0	1	207	glyoxylate and hydroxypyruvate reductase [Source:HGNC Symbol;Acc:HGNC:4570]
NPR3	645.881	420.707	0.618789	0.00357618	0.0209148	NM_000908.3	7	5	1	9	5379	natriuretic peptide receptor 3 [Source:HGNC Symbol;Acc:HGNC:7945]
ALAS1	128.231	253.204	-0.981539	0.00357954	0.0209227	NM_000688.5	1	0	0	2	147	5'-aminolevulinate synthase 1 [Source:HGNC Symbol;Acc:HGNC:396]
NUDT4	395.166	231.779	0.770021	0.0035942	0.0209729	NM_001301022.1	10	2	2	6	3869	nudix hydrolase 4 [Source:HGNC Symbol;Acc:HGNC:8051]
SRA1	22.1643	83.7519	-1.91656	0.00359213	0.0209729	NM_001035235.3	0	0	0	1	633	steroid receptor RNA activator 1 [Source:HGNC Symbol;Acc:HGNC:11281]
TRAM1	465.34	286.315	0.700769	0.00359277	0.0209729	NM_001317804.1	4	2	0	7	1714	translocation associated membrane protein 1 [Source:HGNC Symbol;Acc:HGNC:20568]
AGPAT1	109.492	225.935	-1.04504	0.00360318	0.0210123	NM_006411.3	2	1	0	1	1070	1-acylglycerol-3-phosphate O-acyltransferase 1 [Source:HGNC Symbol;Acc:HGNC:324]
DLAT	316.331	173.347	0.868182	0.003605	0.0210123	NM_001931.4	3	0	0	4	1743	dihydrolipoamide S-acetyltransferase [Source:HGNC Symbol;Acc:HGNC:2896]
SNX4	237.864	118.811	1.00184	0.00364387	0.0212269	NM_003794.3	3	1	0	6	1135	sorting nexin 4 [Source:HGNC Symbol;Acc:HGNC:11175]
NIP7	199.933	93.4905	1.0969	0.00364629	0.0212291	NM_001199434.1	7	1	0	4	1459	NIP7, nucleolar pre-rRNA processing protein [Source:HGNC Symbol;Acc:HGNC:24328]
KRI1	41.3567	118.811	-1.52263	0.00365327	0.0212578	NM_023008.3	1	0	0	3	866	KRI1 homolog [Source:HGNC Symbol;Acc:HGNC:25769]
C4orf3	155.094	64.2747	1.27115	0.00366427	0.0212993	NM_001001701.3	5	1	0	8	2360	chromosome 4 open reading frame 3 [Source:HGNC Symbol;Acc:HGNC:19225]
WRB	123.617	44.7975	1.46484	0.00366451	0.0212993	NM_001146218.1	3	1	0	2	950	tryptophan rich basic protein [Source:HGNC Symbol;Acc:HGNC:12790]
PGAM5	393.356	231.779	0.762895	0.00367613	0.0213549	NM_001170543.1	4	1	0	6	1909	PGAM family member 5, mitochondrial serine/threonine protein phosphatase [Source:HGNC Symbol;Acc:HGNC:28763]
TCF25	78.0997	181.138	-1.21486	0.0036797	0.0213637	NM_014972.2	0	0	0	0	146	transcription factor 25 [Source:HGNC Symbol;Acc:HGNC:29181]
NDUFA2	16.9559	72.0656	-2.08749	0.00370391	0.0214922	NM_001185012.1	0	0	0	1	340	NADH:ubiquinone oxidoreductase subunit A2 [Source:HGNC Symbol;Acc:HGNC:7685]
C16orf70	145.13	58.4316	1.3126	0.00371459	0.0215301	NM_001320540.1	3	0	1	1	1413	chromosome 16 open reading frame 70 [Source:HGNC Symbol;Acc:HGNC:29564]
ZNF580	10.2755	56.4839	-2.4598	0.0037133	0.0215301	NM_001163423.1	0	0	0	1	443	zinc finger protein 580 [Source:HGNC Symbol;Acc:HGNC:29473]
INTS2	118.068	40.9021	1.53013	0.00372238	0.0215632	NM_020748.2	5	3	2	9	2190	integrator complex subunit 2 [Source:HGNC Symbol;Acc:HGNC:29241]
IRAK1	370.428	586.264	-0.662949	0.00372494	0.021566	NM_001025242.1	0	0	0	1	1353	interleukin 1 receptor associated kinase 1 [Source:HGNC Symbol;Acc:HGNC:6112]
SUCO	157.925	66.2225	1.25417	0.00373209	0.0215953	NM_001282750.1	4	1	0	3	1574	SUN domain containing ossification factor [Source:HGNC Symbol;Acc:HGNC:1240]
INIP	179.353	79.8565	1.1677	0.00374798	0.0216631	NM_021218.1	2	0	0	2	1032	INTS3 and NABP interacting protein [Source:HGNC Symbol;Acc:HGNC:24994]
TRIM26	113.795	233.726	-1.03917	0.00375581	0.0216963	NM_001242783.1	0	0	0	3	1421	tripartite motif containing 26 [Source:HGNC Symbol;Acc:HGNC:12962]
SELENBP1	26.6938	93.4905	-1.81052	0.00376587	0.0217423	NM_001258288.1	0	0	0	1	241	selenium binding protein 1 [Source:HGNC Symbol;Acc:HGNC:10719]
GMPPB	35.186	109.072	-1.6339	0.00378118	0.0218186	NM_013334.3	0	0	0	0	276	GDP-mannose pyrophosphorylase B [Source:HGNC Symbol;Acc:HGNC:22932]
CCT4	245.026	412.917	-0.753086	0.00380085	0.0219198	NM_001256721.1	1	0	0	4	565	chaperonin containing TCP1 subunit 4 [Source:HGNC Symbol;Acc:HGNC:1617]
ADAM17	181.449	81.8042	1.14913	0.00380696	0.0219333	NM_003183.5	8	0	0	2	1691	ADAM metallopeptidase domain 17 [Source:HGNC Symbol;Acc:HGNC:195]
RMI2	112.832	38.9544	1.5346	0.00380741	0.0219333	NM_152308.2	2	0	1	2	973	RecQ mediated genome instability 2 [Source:HGNC Symbol;Acc:HGNC:28349]
MRPL40	15.7952	70.1179	-2.14807	0.00381125	0.0219433	NM_001318151.1	0	0	0	1	116	mitochondrial ribosomal protein L40 [Source:HGNC Symbol;Acc:HGNC:14491]
WDR74	51.9719	136.34	-1.39162	0.0038321	0.022051	NM_001307977.1	0	0	1	1	47	WD repeat domain 74 [Source:HGNC Symbol;Acc:HGNC:25529]
INHBB	218.757	107.125	1.02999	0.00385349	0.0221618	NM_002193.2	6	0	0	2	1933	inhibin subunit beta B [Source:HGNC Symbol;Acc:HGNC:6067]
CCND3	159.879	299.949	-0.908465	0.00385864	0.0221669	NM_001136017.3	1	0	0	2	1007	cyclin D3 [Source:HGNC Symbol;Acc:HGNC:1585]
PDP1	157.302	66.2225	1.24839	0.00385844	0.0221669	NM_001161779.1	6	1	0	6	2395	pyruvate dehyrogenase phosphatase catalytic subunit 1 [Source:HGNC Symbol;Acc:HGNC:9279]
USP13	212.926	103.229	1.04457	0.00388726	0.0223189	NM_003940.2	8	4	1	8	5260	ubiquitin specific peptidase 13 [Source:HGNC Symbol;Acc:HGNC:12611]
KCTD10	301.442	165.556	0.864511	0.00389568	0.0223549	NM_001317395.1	4	2	0	2	2940	potassium channel tetramerization domain containing 10 [Source:HGNC Symbol;Acc:HGNC:23236]
JTB	40.5361	118.811	-1.55314	0.00390401	0.022378	NM_006694.3	0	0	0	2	410	jumping translocation breakpoint [Source:HGNC Symbol;Acc:HGNC:6201]
TMEM43	222.125	109.072	1.02638	0.00390187	0.022378	NM_024334.2	1	1	0	3	1885	transmembrane protein 43 [Source:HGNC Symbol;Acc:HGNC:28472]
FAM98B	181.024	81.8042	1.1461	0.00391461	0.0224229	NM_173611.3	4	5	1	4	3051	family with sequence similarity 98 member B [Source:HGNC Symbol;Acc:HGNC:26773]
TBC1D2	91.6586	198.667	-1.11643	0.00391618	0.0224229	NM_001267571.1	0	0	0	0	383	TBC1 domain family member 2 [Source:HGNC Symbol;Acc:HGNC:18026]
RRP36	66.2667	159.713	-1.26856	0.00392093	0.0224378	NM_033112.2	0	0	0	0	371	ribosomal RNA processing 36 [Source:HGNC Symbol;Acc:HGNC:21374]
PACSIN3	204.095	360.328	-0.820678	0.00393296	0.0224942	NM_001184974.1	0	0	0	1	409	protein kinase C and casein kinase substrate in neurons 3 [Source:HGNC Symbol;Acc:HGNC:8572]
DNASE1L1	40.6774	116.863	-1.52287	0.00395411	0.0225822	NM_001009932.2	0	0	0	5	1471	deoxyribonuclease 1 like 1 [Source:HGNC Symbol;Acc:HGNC:2957]
FAM32A	67.9092	165.556	-1.28717	0.0039516	0.0225822	NM_014077.3	0	0	0	2	1091	family with sequence similarity 32 member A [Source:HGNC Symbol;Acc:HGNC:24563]
LIPA	189.799	87.6474	1.1149	0.00395924	0.0225822	NM_000235.3	6	3	0	1	1259	lipase A, lysosomal acid type [Source:HGNC Symbol;Acc:HGNC:6617]
QSOX2	212.643	103.229	1.0426	0.00395748	0.0225822	NM_181701.3	3	1	0	2	2395	quiescin sulfhydryl oxidase 2 [Source:HGNC Symbol;Acc:HGNC:30249]
SURF2	24.7688	87.6474	-1.82369	0.0039589	0.0225822	NM_001278928.1	0	0	0	0	26	surfeit 2 [Source:HGNC Symbol;Acc:HGNC:11475]
C22orf46	30.2035	99.3337	-1.71586	0.00396535	0.0226047	NM_001142964.1	1	0	0	2	4158	chromosome 22 open reading frame 46 [Source:HGNC Symbol;Acc:HGNC:26294]
ACP2	48.5185	130.497	-1.42808	0.00397472	0.0226414	NM_001302489.1	0	0	0	0	814	acid phosphatase 2, lysosomal [Source:HGNC Symbol;Acc:HGNC:123]
GCLM	188.043	85.6997	1.13417	0.00397765	0.0226414	NM_001308253.1	14	10	2	11	3791	glutamate-cysteine ligase modifier subunit [Source:HGNC Symbol;Acc:HGNC:4312]
RIN1	85.1765	190.876	-1.16519	0.00397834	0.0226414	NM_004292.2	0	0	0	1	205	Ras and Rab interactor 1 [Source:HGNC Symbol;Acc:HGNC:18749]
ISCA1	179.126	77.9088	1.20191	0.0039927	0.0226922	NM_030940.3	7	0	0	3	1497	iron-sulfur cluster assembly 1 [Source:HGNC Symbol;Acc:HGNC:28660]
LDOC1	20.8907	79.8565	-1.93528	0.00399602	0.0226922	NM_012317.3	0	0	0	1	836	LDOC1, regulator of NFKB signaling [Source:HGNC Symbol;Acc:HGNC:6548]
MED25	65.9558	159.713	-1.27684	0.00399169	0.0226922	NM_030973.3	0	0	0	1	36	mediator complex subunit 25 [Source:HGNC Symbol;Acc:HGNC:28845]
SCP2	199.395	93.4905	1.09315	0.00399437	0.0226922	NM_001007250.2	1	1	0	6	1035	sterol carrier protein 2 [Source:HGNC Symbol;Acc:HGNC:10606]
EFR3A	224.588	111.02	1.01676	0.00401143	0.0227673	NM_001323553.1	6	2	1	9	2747	EFR3 homolog A [Source:HGNC Symbol;Acc:HGNC:28970]
SNRNP40	260.934	136.34	0.936752	0.00401403	0.0227696	NM_004814.2	0	0	0	1	504	small nuclear ribonucleoprotein U5 subunit 40 [Source:HGNC Symbol;Acc:HGNC:30857]
DIXDC1	150.424	62.327	1.27117	0.00401669	0.0227722	NM_001037954.3	7	4	0	3	3614	DIX domain containing 1 [Source:HGNC Symbol;Acc:HGNC:23695]
ITGA3	134.827	264.89	-0.975205	0.00402692	0.0228178	NM_002204.3	0	0	1	1	1407	integrin subunit alpha 3 [Source:HGNC Symbol;Acc:HGNC:6139]
PHF2	180.656	81.8042	1.14318	0.00403556	0.0228542	NM_005392.3	7	3	1	1	1911	PHD finger protein 2 [Source:HGNC Symbol;Acc:HGNC:8920]
RAB8B	205.028	97.386	1.07445	0.00405734	0.022965	NM_016530.2	10	5	1	10	4157	RAB8B, member RAS oncogene family [Source:HGNC Symbol;Acc:HGNC:30273]
USO1	286.41	151.922	0.91531	0.00407004	0.0230244	NM_001290049.1	2	0	0	3	994	USO1 vesicle transport factor [Source:HGNC Symbol;Acc:HGNC:30904]
WDR60	67.8242	163.608	-1.27163	0.00408088	0.0230731	NM_018051.4	0	0	2	1	413	WD repeat domain 60 [Source:HGNC Symbol;Acc:HGNC:21862]
EDN2	45.6307	3.89544	3.55101	0.00409229	0.0231138	NM_001302269.1	1	0	1	1	634	endothelin 2 [Source:HGNC Symbol;Acc:HGNC:3177]
HDAC1	421.775	255.151	0.725256	0.00409253	0.0231138	NM_004964.2	2	1	0	2	579	histone deacetylase 1 [Source:HGNC Symbol;Acc:HGNC:4852]
HMMR	89.9877	198.667	-1.14141	0.00410717	0.0231838	NM_001142556.1	3	0	0	1	781	hyaluronan mediated motility receptor [Source:HGNC Symbol;Acc:HGNC:5012]
CENPA	174.852	77.9088	1.1666	0.00411892	0.0232249	NM_001042426.1	2	1	0	1	825	centromere protein A [Source:HGNC Symbol;Acc:HGNC:1851]
MARS2	80.8737	21.4249	1.9158	0.00411675	0.0232249	NM_138395.3	5	1	1	4	1203	methionyl-tRNA synthetase 2, mitochondrial [Source:HGNC Symbol;Acc:HGNC:25133]
PLSCR1	147.14	60.3793	1.28489	0.00413697	0.023314	NM_021105.2	3	3	0	4	865	phospholipid scramblase 1 [Source:HGNC Symbol;Acc:HGNC:9092]
IPPK	115.04	40.9021	1.49205	0.00418452	0.0235692	NM_022755.5	4	2	0	1	2648	inositol-pentakisphosphate 2-kinase [Source:HGNC Symbol;Acc:HGNC:14645]
CBFB	297.394	163.608	0.862161	0.00420877	0.0236929	NM_001755.2	7	7	2	11	2326	core-binding factor subunit beta [Source:HGNC Symbol;Acc:HGNC:1539]
BRCA1	96.0455	206.458	-1.10311	0.00421197	0.023698	NM_007299.3	1	1	0	1	1489	BRCA1, DNA repair associated [Source:HGNC Symbol;Acc:HGNC:1100]
OAF	111.87	38.9544	1.52165	0.00421775	0.0237177	NM_178507.2	0	1	0	1	799	out at first homolog [Source:HGNC Symbol;Acc:HGNC:28752]
RPAIN	168.257	74.0133	1.18504	0.00422632	0.023753	NM_001160243.1	1	1	1	3	1388	RPA interacting protein [Source:HGNC Symbol;Acc:HGNC:28641]
PLS3	776.179	527.832	0.556595	0.0042335	0.0237791	NM_001136025.4	2	2	0	4	1300	plastin 3 [Source:HGNC Symbol;Acc:HGNC:9091]
SUDS3	245.847	126.602	0.957268	0.00423555	0.0237791	NM_022491.2	5	7	0	7	3602	SDS3 homolog, SIN3A corepressor complex component [Source:HGNC Symbol;Acc:HGNC:29545]
GAR1	179.807	81.8042	1.13621	0.00424432	0.0238155	NM_018983.3	2	1	0	2	306	GAR1 ribonucleoprotein [Source:HGNC Symbol;Acc:HGNC:14264]
SIRT1	330.626	185.033	0.837881	0.00425005	0.0238347	NM_001142498.1	2	4	1	5	1797	sirtuin 1 [Source:HGNC Symbol;Acc:HGNC:14929]
DMKN	15.5973	68.1702	-2.12903	0.00426307	0.0238948	NM_001035516.3	0	0	0	1	322	dermokine [Source:HGNC Symbol;Acc:HGNC:25063]
C1QL1	46.1408	126.602	-1.45742	0.00426785	0.0239087	NM_006688.4	0	0	0	1	495	complement C1q like 1 [Source:HGNC Symbol;Acc:HGNC:24182]
TIMM10	15.7106	70.1179	-2.16159	0.00428396	0.023986	NM_012456.2	0	0	1	1	254	translocase of inner mitochondrial membrane 10 [Source:HGNC Symbol;Acc:HGNC:11814]
UBALD1	47.3299	130.497	-1.46506	0.00429852	0.0240546	NM_145253.2	0	0	0	0	750	UBA like domain containing 1 [Source:HGNC Symbol;Acc:HGNC:29576]
EIF3I	203.301	354.485	-0.801915	0.00431439	0.0241043	NM_003757.3	0	0	0	2	408	eukaryotic translation initiation factor 3 subunit I [Source:HGNC Symbol;Acc:HGNC:3272]
MDC1	170.891	313.583	-0.876516	0.00435103	0.0242919	NM_014641.2	4	0	0	3	658	mediator of DNA damage checkpoint 1 [Source:HGNC Symbol;Acc:HGNC:21163]
PSCA	25.3635	91.5428	-1.85489	0.00435498	0.0242919	NM_005672.4	0	0	0	1	595	prostate stem cell antigen [Source:HGNC Symbol;Acc:HGNC:9500]
TSPAN15	60.6341	11.6863	2.37478	0.00435339	0.0242919	NM_012339.3	0	0	0	1	689	tetraspanin 15 [Source:HGNC Symbol;Acc:HGNC:23298]
C11orf49	60.096	148.027	-1.30069	0.00438184	0.0244127	NM_001003676.2	0	0	0	1	1053	chromosome 11 open reading frame 49 [Source:HGNC Symbol;Acc:HGNC:28720]
HEATR5A	104.481	35.0589	1.57552	0.0043895	0.0244127	NM_015473.3	2	3	1	3	1517	HEAT repeat containing 5A [Source:HGNC Symbol;Acc:HGNC:20276]
HIST1H1A	17.494	74.0133	-2.08432	0.00438944	0.0244127	NM_005325.3	0	0	0	0	53	histone cluster 1 H1 family member a [Source:HGNC Symbol;Acc:HGNC:4715]
JAG1	80.5908	21.4249	1.91062	0.00438405	0.0244127	NM_000214.2	6	0	1	4	1814	jagged 1 [Source:HGNC Symbol;Acc:HGNC:6188]
TRIM28	397.121	613.532	-0.628045	0.00439076	0.0244127	NM_005762.2	0	1	0	1	162	tripartite motif containing 28 [Source:HGNC Symbol;Acc:HGNC:16384]
SGCE	130.637	50.6407	1.36728	0.00439869	0.0244437	NM_001099401.1	0	1	0	2	275	sarcoglycan epsilon [Source:HGNC Symbol;Acc:HGNC:10808]
DAB2	498.913	738.186	-0.565471	0.00441215	0.0245054	NM_001244871.1	2	0	0	5	1757	DAB2, clathrin adaptor protein [Source:HGNC Symbol;Acc:HGNC:2662]
PRKDC	1245.6	1647.77	-0.403635	0.00442092	0.0245409	NM_001081640.1	2	0	0	2	1065	protein kinase, DNA-activated, catalytic subunit [Source:HGNC Symbol;Acc:HGNC:9413]
DHPS	31.3362	101.281	-1.69469	0.00444797	0.0246779	NM_001206974.1	0	0	0	0	121	deoxyhypusine synthase [Source:HGNC Symbol;Acc:HGNC:2869]
GTF3C4	543.721	346.694	0.649548	0.00446356	0.0247512	NM_012204.3	13	2	1	10	6010	general transcription factor IIIC subunit 4 [Source:HGNC Symbol;Acc:HGNC:4667]
PDIA3	354.179	553.152	-0.643491	0.0044707	0.0247775	NM_005313.4	0	0	0	1	1388	protein disulfide isomerase family A member 3 [Source:HGNC Symbol;Acc:HGNC:4606]
MBP	91.1201	27.2681	1.74115	0.00447652	0.0247833	NM_001025100.1	10	0	0	7	4031	myelin basic protein [Source:HGNC Symbol;Acc:HGNC:6925]
KDSR	185.468	85.6997	1.11409	0.00448166	0.0247985	NM_002035.2	9	2	0	9	4044	3-ketodihydrosphingosine reductase [Source:HGNC Symbol;Acc:HGNC:4021]
KLF9	325.248	183.086	0.829387	0.00448917	0.0248136	NM_001206.2	10	0	1	6	3179	Kruppel like factor 9 [Source:HGNC Symbol;Acc:HGNC:1123]
FOXN2	183.458	83.7519	1.13173	0.00449861	0.0248525	NM_002158.3	9	11	1	9	3852	forkhead box N2 [Source:HGNC Symbol;Acc:HGNC:5281]
FKBP10	111.361	233.726	-1.07104	0.00451635	0.024924	NM_021939.3	0	1	0	2	809	FK506 binding protein 10 [Source:HGNC Symbol;Acc:HGNC:18169]
CASP7	182.326	83.7519	1.12258	0.00452111	0.024937	NM_033340.3	3	2	0	1	1485	caspase 7 [Source:HGNC Symbol;Acc:HGNC:1508]
EIF3A	558.103	808.304	-0.534346	0.00452684	0.0249554	NM_003750.2	0	3	0	2	1010	eukaryotic translation initiation factor 3 subunit A [Source:HGNC Symbol;Acc:HGNC:3271]
CD46	654.402	436.289	0.585086	0.0045335	0.0249788	NM_002389.4	4	1	0	8	2039	CD46 molecule [Source:HGNC Symbol;Acc:HGNC:6953]
FUBP1	198.008	348.642	-0.81564	0.00456469	0.0251106	NM_001303433.1	0	0	0	1	364	far upstream element binding protein 1 [Source:HGNC Symbol;Acc:HGNC:4004]
H2AFV	520.226	325.269	0.677977	0.0045604	0.0251106	NM_138635.3	2	1	0	3	3255	H2A histone family member V [Source:HGNC Symbol;Acc:HGNC:20664]
UBAP2	78.9203	177.242	-1.16769	0.00456246	0.0251106	NM_001282529.1	0	0	0	1	811	ubiquitin associated protein 2 [Source:HGNC Symbol;Acc:HGNC:14185]
DYRK1A	370.766	218.145	0.765432	0.00457937	0.025174	NM_101395.2	5	3	0	2	3513	dual specificity tyrosine phosphorylation regulated kinase 1A [Source:HGNC Symbol;Acc:HGNC:3091]
RAF1	364.425	212.301	0.779846	0.00458328	0.025174	NM_002880.3	3	0	0	3	913	Raf-1 proto-oncogene, serine/threonine kinase [Source:HGNC Symbol;Acc:HGNC:9829]
RBM12B	248.139	128.549	0.949165	0.00458348	0.025174	NM_203390.2	5	4	1	5	1905	RNA binding motif protein 12B [Source:HGNC Symbol;Acc:HGNC:32310]
DCTN6	83.166	23.3726	1.83154	0.00460652	0.025223	NM_006571.3	1	0	0	2	466	dynactin subunit 6 [Source:HGNC Symbol;Acc:HGNC:16964]
LMTK2	420.475	253.204	0.731342	0.00459956	0.025223	NM_014916.3	8	7	0	3	4141	lemur tyrosine kinase 2 [Source:HGNC Symbol;Acc:HGNC:17880]
MRPS18A	23.8348	85.6997	-1.84833	0.00460505	0.025223	NM_001193343.1	0	0	0	0	702	mitochondrial ribosomal protein S18A [Source:HGNC Symbol;Acc:HGNC:14515]
NOSIP	26.4954	89.5951	-1.75767	0.0046011	0.025223	NM_001270960.1	0	0	0	1	283	nitric oxide synthase interacting protein [Source:HGNC Symbol;Acc:HGNC:17946]
SUMF2	130.864	253.204	-0.952493	0.00460403	0.025223	NM_001042469.1	0	0	0	1	1060	sulfatase modifying factor 2 [Source:HGNC Symbol;Acc:HGNC:20415]
UNG	325.22	185.033	0.813698	0.00460699	0.025223	NM_003362.3	0	0	0	1	1024	uracil DNA glycosylase [Source:HGNC Symbol;Acc:HGNC:12572]
BOD1	193.423	91.5428	1.07909	0.00461941	0.0252776	NM_138369.2	2	1	0	2	1149	biorientation of chromosomes in cell division 1 [Source:HGNC Symbol;Acc:HGNC:25114]
KLHL7	140.771	56.4839	1.31799	0.0046281	0.0253118	NM_001031710.2	5	1	0	3	1123	kelch like family member 7 [Source:HGNC Symbol;Acc:HGNC:15646]
ZBED8	44.3004	3.89544	3.50811	0.00464289	0.0253793	NM_001303251.1	1	1	0	2	558	zinc finger BED-type containing 8 [Source:HGNC Symbol;Acc:HGNC:30804]
CDC73	358.224	202.563	0.82313	0.0046504	0.025407	NM_024529.4	16	9	0	12	4103	cell division cycle 73 [Source:HGNC Symbol;Acc:HGNC:16783]
KCNK1	175.702	79.8565	1.13754	0.00467001	0.0255007	NM_002245.3	3	1	0	7	982	potassium two pore domain channel subfamily K member 1 [Source:HGNC Symbol;Acc:HGNC:6272]
CDK6	1399.87	1040.08	0.428749	0.00467275	0.0255023	NM_001145306.1	18	11	0	28	10219	cyclin dependent kinase 6 [Source:HGNC Symbol;Acc:HGNC:1777]
ABCA5	75.9759	19.4772	1.96438	0.00467966	0.0255252	NM_018672.4	16	2	2	10	3102	ATP binding cassette subfamily A member 5 [Source:HGNC Symbol;Acc:HGNC:35]
OGDH	476.324	705.074	-0.565876	0.00468187	0.0255252	NM_001165036.1	0	0	0	0	1071	oxoglutarate dehydrogenase [Source:HGNC Symbol;Acc:HGNC:8124]
MACROD1	23.5234	85.6997	-1.86784	0.00469547	0.0255859	NM_014067.3	0	0	0	1	160	MACRO domain containing 1 [Source:HGNC Symbol;Acc:HGNC:29598]
C1QTNF6	97.32	204.511	-1.07178	0.00470843	0.0256336	NM_031910.3	0	0	0	2	2022	C1q and TNF related 6 [Source:HGNC Symbol;Acc:HGNC:14343]
PPIG	85.8271	186.981	-1.12334	0.00470917	0.0256336	NM_004792.2	2	1	0	1	221	peptidylprolyl isomerase G [Source:HGNC Symbol;Acc:HGNC:14650]
LEMD3	139.61	56.4839	1.3058	0.00471852	0.025671	NM_001167614.1	8	3	4	5	2036	LEM domain containing 3 [Source:HGNC Symbol;Acc:HGNC:28887]
CHCHD6	10.9548	56.4839	-2.36638	0.00472524	0.0256806	NM_032343.2	0	0	0	1	219	coiled-coil-helix-coiled-coil-helix domain containing 6 [Source:HGNC Symbol;Acc:HGNC:28184]
RASSF3	278.965	149.974	0.8958	0.00472394	0.0256806	NM_178169.3	8	2	0	2	2655	Ras association domain family member 3 [Source:HGNC Symbol;Acc:HGNC:14271]
TMEM259	101.113	212.301	-1.0711	0.00473393	0.0257144	NM_033420.3	0	0	1	1	1235	transmembrane protein 259 [Source:HGNC Symbol;Acc:HGNC:17039]
MBOAT7	120.504	239.569	-0.992089	0.00476168	0.0258381	NM_001146056.2	0	0	0	1	632	membrane bound O-acyltransferase domain containing 7 [Source:HGNC Symbol;Acc:HGNC:15505]
TEAD1	1426.9	1057.61	0.432287	0.00477579	0.0259011	NM_021961.5	8	7	2	6	7515	TEA domain transcription factor 1 [Source:HGNC Symbol;Acc:HGNC:11714]
FAM8A1	201.545	95.4382	1.07909	0.00480314	0.0260087	NM_016255.2	4	1	0	10	3380	family with sequence similarity 8 member A1 [Source:HGNC Symbol;Acc:HGNC:16372]
SGMS2	198.659	95.4382	1.05783	0.00481557	0.0260624	NM_001136257.1	6	4	1	12	4494	sphingomyelin synthase 2 [Source:HGNC Symbol;Acc:HGNC:28395]
ITPR3	505.115	983.598	-0.961756	0.0048342	0.0261495	NM_002224.3	0	0	0	1	794	inositol 1,4,5-trisphosphate receptor type 3 [Source:HGNC Symbol;Acc:HGNC:6182]
SPAG7	32.4403	103.229	-1.67247	0.0048531	0.0262244	NM_004890.2	0	0	0	1	308	sperm associated antigen 7 [Source:HGNC Symbol;Acc:HGNC:11216]
STX5	39.63	112.968	-1.51169	0.0048515	0.0262244	NM_001244666.1	1	0	0	0	749	syntaxin 5 [Source:HGNC Symbol;Acc:HGNC:11440]
MRPS16	449.742	278.524	0.691516	0.0048578	0.0262361	NM_016065.3	2	1	0	2	2009	mitochondrial ribosomal protein S16 [Source:HGNC Symbol;Acc:HGNC:14048]
NANS	56.3034	146.079	-1.37751	0.00486684	0.0262713	NM_018946.3	0	0	0	1	28	N-acetylneuraminate synthase [Source:HGNC Symbol;Acc:HGNC:19237]
HPS3	320.378	177.242	0.854661	0.004889	0.0263772	NM_001308258.1	4	1	0	1	974	HPS3, biogenesis of lysosomal organelles complex 2 subunit 1 [Source:HGNC Symbol;Acc:HGNC:15597]
ACVR1	47.1878	5.84316	3.01404	0.00489533	0.0263976	NM_001105.4	5	1	0	2	1085	activin A receptor type 1 [Source:HGNC Symbol;Acc:HGNC:171]
DNTTIP1	55.6516	140.236	-1.33259	0.00490144	0.0264168	NM_052951.2	0	0	0	1	232	deoxynucleotidyltransferase terminal interacting protein 1 [Source:HGNC Symbol;Acc:HGNC:16160]
DDI2	273.87	146.079	0.907251	0.00490916	0.0264255	NM_032341.4	0	0	0	2	1267	DNA damage inducible 1 homolog 2 [Source:HGNC Symbol;Acc:HGNC:24578]
MPI	62.7571	151.922	-1.27639	0.00491068	0.0264255	NM_001289155.1	0	1	0	2	1926	mannose phosphate isomerase [Source:HGNC Symbol;Acc:HGNC:7216]
PLAGL1	252.414	132.445	0.930711	0.00491017	0.0264255	NM_001080951.2	1	2	0	5	1124	PLAG1 like zinc finger 1 [Source:HGNC Symbol;Acc:HGNC:9046]
MPZL1	481.22	303.844	0.663454	0.00492763	0.0264892	NM_024569.4	3	3	0	5	4075	myelin protein zero like 1 [Source:HGNC Symbol;Acc:HGNC:7226]
RYK	287.599	155.818	0.884706	0.00492597	0.0264892	NM_001005861.2	6	3	0	3	1019	receptor-like tyrosine kinase [Source:HGNC Symbol;Acc:HGNC:10481]
MTMR9	132.647	52.5884	1.33498	0.00493047	0.0264907	NM_015458.3	14	2	1	15	5358	myotubularin related protein 9 [Source:HGNC Symbol;Acc:HGNC:14596]
LAMTOR4	17.0126	70.1179	-2.04427	0.00493456	0.026499	NM_001318236.1	0	0	0	1	316	late endosomal/lysosomal adaptor, MAPK and MTOR activator 4 [Source:HGNC Symbol;Acc:HGNC:33772]
PPP1R2	380.446	225.935	0.752064	0.00495054	0.0265711	NM_001291504.1	5	3	0	8	2474	protein phosphatase 1 regulatory inhibitor subunit 2 [Source:HGNC Symbol;Acc:HGNC:9288]
UBE2E3	129.448	50.6407	1.35424	0.00496769	0.0266493	NM_001278554.1	1	0	0	2	539	ubiquitin conjugating enzyme E2 E3 [Source:HGNC Symbol;Acc:HGNC:12479]
FSCN1	825.209	1133.57	-0.458106	0.00501096	0.0268675	NM_003088.3	2	0	0	1	1182	fascin actin-bundling protein 1 [Source:HGNC Symbol;Acc:HGNC:11148]
PPP1R15B	726.216	490.825	0.56552	0.0050277	0.0269088	NM_032833.4	10	3	1	4	2728	protein phosphatase 1 regulatory subunit 15B [Source:HGNC Symbol;Acc:HGNC:14951]
RAD23A	188.101	333.06	-0.824836	0.00502244	0.0269088	NM_001270362.1	1	0	0	1	594	RAD23 homolog A, nucleotide excision repair protein [Source:HGNC Symbol;Acc:HGNC:9812]
SHARPIN	36.46	112.968	-1.6345	0.00502741	0.0269088	NM_030974.3	0	0	0	1	168	SHANK associated RH domain interactor [Source:HGNC Symbol;Acc:HGNC:25321]
SQLE	212.7	105.177	1.01573	0.00502902	0.0269088	NM_003129.3	0	0	2	1	338	squalene epoxidase [Source:HGNC Symbol;Acc:HGNC:11279]
DYNLL2	329.297	188.929	0.801365	0.00506902	0.0270949	NM_080677.2	0	0	0	1	978	dynein light chain LC8-type 2 [Source:HGNC Symbol;Acc:HGNC:24596]
FBLN1	152.123	290.21	-0.93305	0.0050683	0.0270949	NM_006485.3	0	0	0	1	709	fibulin 1 [Source:HGNC Symbol;Acc:HGNC:3600]
DICER1	267.502	144.131	0.892323	0.00507572	0.0271165	NM_001195573.1	18	3	2	7	4386	dicer 1, ribonuclease III [Source:HGNC Symbol;Acc:HGNC:17098]
SSTR1	132.223	52.5884	1.33004	0.00507829	0.0271165	NM_001049.2	3	1	1	2	2498	somatostatin receptor 1 [Source:HGNC Symbol;Acc:HGNC:11330]
RPL30	123.787	241.517	-0.964524	0.00508576	0.0271424	NM_000989.3	0	0	0	1	91	ribosomal protein L30 [Source:HGNC Symbol;Acc:HGNC:10333]
SUSD6	122.768	46.7453	1.39282	0.00511365	0.0272772	NM_014734.3	8	0	1	2	4165	sushi domain containing 6 [Source:HGNC Symbol;Acc:HGNC:19956]
SAP18	50.5282	130.497	-1.36891	0.00519435	0.0276934	NM_005870.4	1	0	0	6	1743	Sin3A associated protein 18 [Source:HGNC Symbol;Acc:HGNC:10530]
CXCR4	122.456	46.7453	1.38953	0.00521103	0.0277681	NM_001008540.1	2	0	0	1	520	C-X-C motif chemokine receptor 4 [Source:HGNC Symbol;Acc:HGNC:2561]
ZNF331	80.279	177.242	-1.14289	0.00524268	0.0279081	NM_001079906.1	4	1	0	7	2317	zinc finger protein 331 [Source:HGNC Symbol;Acc:HGNC:15489]
APAF1	190.449	89.5951	1.08843	0.0052501	0.0279332	NM_181869.1	11	4	0	3	2952	apoptotic peptidase activating factor 1 [Source:HGNC Symbol;Acc:HGNC:576]
FBXO28	183.09	85.6997	1.09541	0.0052603	0.0279732	NM_001136115.2	12	4	0	10	4672	F-box protein 28 [Source:HGNC Symbol;Acc:HGNC:29046]
HOMER1	155.433	66.2225	1.23156	0.00526508	0.0279842	NM_001277078.1	7	2	1	5	2367	homer scaffold protein 1 [Source:HGNC Symbol;Acc:HGNC:17512]
ABCE1	321.737	181.138	0.829297	0.00530293	0.028171	NM_001040876.1	2	4	0	7	1951	ATP binding cassette subfamily E member 1 [Source:HGNC Symbol;Acc:HGNC:69]
YIPF5	247.489	130.497	0.92344	0.00531071	0.0281979	NM_001024947.3	6	1	1	7	2238	Yip1 domain family member 5 [Source:HGNC Symbol;Acc:HGNC:24877]
GCLC	222.408	111.02	1.00294	0.00535216	0.0284034	NM_001197115.1	2	1	1	6	1415	glutamate-cysteine ligase catalytic subunit [Source:HGNC Symbol;Acc:HGNC:4311]
SF3B5	12.7949	60.3793	-2.24064	0.00537886	0.0285159	NM_031287.2	0	0	0	0	356	splicing factor 3b subunit 5 [Source:HGNC Symbol;Acc:HGNC:21083]
MRPS18B	75.3536	169.452	-1.16947	0.00539014	0.0285554	NM_014046.3	0	0	1	1	600	mitochondrial ribosomal protein S18B [Source:HGNC Symbol;Acc:HGNC:14516]
MYL12B	231.665	387.596	-0.742441	0.0054094	0.0286339	NM_001144944.1	1	1	0	3	347	myosin light chain 12B [Source:HGNC Symbol;Acc:HGNC:29827]
OSR2	63.2376	13.634	2.21435	0.00541527	0.0286457	NM_053001.3	1	0	0	1	429	odd-skipped related transciption factor 2 [Source:HGNC Symbol;Acc:HGNC:15830]
CTSB	138.847	262.942	-0.921824	0.00543373	0.0287042	NM_001317237.1	3	1	0	3	2601	cathepsin B [Source:HGNC Symbol;Acc:HGNC:2527]
POMK	135.365	54.5361	1.31112	0.00543141	0.0287042	NM_001277971.1	2	0	0	0	303	protein-O-mannose kinase [Source:HGNC Symbol;Acc:HGNC:26267]
PCIF1	56.8689	140.236	-1.3021	0.0054519	0.0287855	NM_022104.3	0	0	1	0	268	PDX1 C-terminal inhibiting factor 1 [Source:HGNC Symbol;Acc:HGNC:16200]
FANCE	130.07	50.6407	1.36163	0.0054566	0.0287956	NM_021922.2	1	1	0	1	759	FA complementation group E [Source:HGNC Symbol;Acc:HGNC:3586]
CDK18	34.7046	103.229	-1.57334	0.00546742	0.0288381	NM_002596.3	0	0	0	0	1415	cyclin dependent kinase 18 [Source:HGNC Symbol;Acc:HGNC:8751]
AEBP2	376.709	222.04	0.763107	0.00548615	0.0289221	NM_153207.4	10	9	2	16	4122	AE binding protein 2 [Source:HGNC Symbol;Acc:HGNC:24051]
TNKS1BP1	532.09	340.851	0.642156	0.0055056	0.02901	NM_033396.2	2	0	0	2	465	tankyrase 1 binding protein 1 [Source:HGNC Symbol;Acc:HGNC:19081]
B4GALT1	804.912	562.891	0.51595	0.00552053	0.0290739	NM_001497.3	2	3	1	4	2813	beta-1,4-galactosyltransferase 1 [Source:HGNC Symbol;Acc:HGNC:924]
DUSP11	106.859	37.0067	1.53056	0.0055275	0.0290895	NM_003584.2	1	0	0	1	463	dual specificity phosphatase 11 [Source:HGNC Symbol;Acc:HGNC:3066]
TMTC1	351.516	204.511	0.781841	0.00553973	0.0291306	NM_001193451.1	11	11	2	11	6033	transmembrane and tetratricopeptide repeat containing 1 [Source:HGNC Symbol;Acc:HGNC:24099]
ATP11B	228.692	116.863	0.968966	0.00554759	0.0291572	NM_014616.2	7	3	0	11	3531	ATPase phospholipid transporting 11B (putative) [Source:HGNC Symbol;Acc:HGNC:13553]
KXD1	53.1326	134.393	-1.33948	0.00556789	0.0292491	NM_001171948.1	0	0	0	1	756	KxDL motif containing 1 [Source:HGNC Symbol;Acc:HGNC:28420]
PRMT5	86.9599	188.929	-1.1205	0.00558896	0.0293449	NM_001039619.2	0	0	0	1	393	protein arginine methyltransferase 5 [Source:HGNC Symbol;Acc:HGNC:10894]
ARMC6	54.803	140.236	-1.35731	0.00559781	0.0293765	NM_001199196.1	0	0	0	1	550	armadillo repeat containing 6 [Source:HGNC Symbol;Acc:HGNC:25049]
SIAH1	118.522	44.7975	1.40388	0.0056115	0.0294185	NM_001006610.1	3	1	1	7	1049	siah E3 ubiquitin protein ligase 1 [Source:HGNC Symbol;Acc:HGNC:10857]
BTF3L4	214.001	107.125	0.998635	0.00561776	0.0294216	NM_001243767.1	13	5	0	5	3996	basic transcription factor 3 like 4 [Source:HGNC Symbol;Acc:HGNC:30547]
GNAQ	245.789	126.602	0.957771	0.00561529	0.0294216	NM_002072.4	10	3	0	10	5049	G protein subunit alpha q [Source:HGNC Symbol;Acc:HGNC:4390]
APLP2	683.901	960.226	-0.489826	0.00564075	0.0295271	NM_001142276.1	4	4	0	3	1363	amyloid beta precursor like protein 2 [Source:HGNC Symbol;Acc:HGNC:598]
ARFIP2	75.7216	169.452	-1.16249	0.0056486	0.0295528	NM_001242854.1	0	0	0	4	2430	ADP ribosylation factor interacting protein 2 [Source:HGNC Symbol;Acc:HGNC:17160]
MAN1A2	272.653	146.079	0.900897	0.00565135	0.0295528	NM_006699.3	10	4	0	6	2741	mannosidase alpha class 1A member 2 [Source:HGNC Symbol;Acc:HGNC:6822]
IER5	268.408	146.079	0.877526	0.005676	0.0296667	NM_016545.4	0	0	0	1	957	immediate early response 5 [Source:HGNC Symbol;Acc:HGNC:5393]
AKIRIN1	347.411	200.615	0.792721	0.0056816	0.0296737	NM_001136275.1	4	4	0	4	2010	akirin 1 [Source:HGNC Symbol;Acc:HGNC:25744]
CD320	28.3638	91.5428	-1.69145	0.00568305	0.0296737	NM_001165895.1	0	0	0	1	336	CD320 molecule [Source:HGNC Symbol;Acc:HGNC:16692]
AP2A1	147.395	272.681	-0.887644	0.00568637	0.0296761	NM_014203.2	1	0	0	1	354	adaptor related protein complex 2 subunit alpha 1 [Source:HGNC Symbol;Acc:HGNC:561]
VEGFB	61.1721	149.974	-1.29538	0.00572908	0.029884	NM_003377.4	0	0	0	0	931	vascular endothelial growth factor B [Source:HGNC Symbol;Acc:HGNC:12681]
OSMR	825.264	578.473	0.512773	0.00573816	0.0299012	NM_001323505.1	3	4	0	4	2197	oncostatin M receptor [Source:HGNC Symbol;Acc:HGNC:8507]
PDIA4	682.881	465.505	0.552764	0.00573728	0.0299012	NM_004911.4	4	0	0	2	732	protein disulfide isomerase family A member 4 [Source:HGNC Symbol;Acc:HGNC:30167]
SUV39H2	110.284	38.9544	1.50218	0.00577611	0.0300839	NM_001193424.1	4	0	0	2	1803	suppressor of variegation 3-9 homolog 2 [Source:HGNC Symbol;Acc:HGNC:17287]
CPOX	118.012	44.7975	1.39742	0.00580845	0.0301766	NM_000097.5	5	3	0	4	1237	coproporphyrinogen oxidase [Source:HGNC Symbol;Acc:HGNC:2321]
FGFR3	121.268	46.7453	1.37518	0.00580087	0.0301766	NM_001163213.1	4	1	0	1	1610	fibroblast growth factor receptor 3 [Source:HGNC Symbol;Acc:HGNC:3690]
RITA1	52.5666	134.393	-1.3556	0.0058031	0.0301766	NM_001286215.1	0	1	0	2	551	RBPJ interacting and tubulin associated 1 [Source:HGNC Symbol;Acc:HGNC:25925]
TMEM203	158.123	70.1179	1.17333	0.00580534	0.0301766	NM_053045.1	1	0	0	1	922	transmembrane protein 203 [Source:HGNC Symbol;Acc:HGNC:28217]
TUBB6	211.596	360.328	-0.768328	0.00580781	0.0301766	NM_001303525.1	0	1	0	1	643	tubulin beta 6 class V [Source:HGNC Symbol;Acc:HGNC:20776]
CDC42EP1	163.898	296.053	-0.853489	0.0058148	0.0301945	NM_152243.2	1	0	0	1	585	CDC42 effector protein 1 [Source:HGNC Symbol;Acc:HGNC:17014]
IDH1	326.975	188.929	0.791568	0.00582821	0.0302489	NM_001282386.1	5	0	0	4	852	isocitrate dehydrogenase (NADP(+)) 1, cytosolic [Source:HGNC Symbol;Acc:HGNC:5382]
AKR1C3	137.968	56.4839	1.28897	0.00583499	0.030269	NM_001253909.1	1	0	0	1	578	aldo-keto reductase family 1 member C3 [Source:HGNC Symbol;Acc:HGNC:386]
SSBP1	77.675	173.347	-1.15909	0.00584058	0.0302829	NM_001256510.1	0	0	0	1	134	single stranded DNA binding protein 1 [Source:HGNC Symbol;Acc:HGNC:11317]
C11orf54	84.5814	25.3204	1.7404	0.0058467	0.0302963	NM_001286067.1	4	0	0	3	1414	chromosome 11 open reading frame 54 [Source:HGNC Symbol;Acc:HGNC:30204]
SGPL1	288.28	159.713	0.851625	0.00584901	0.0302963	NM_003901.3	5	2	0	2	3854	sphingosine-1-phosphate lyase 1 [Source:HGNC Symbol;Acc:HGNC:10817]
ABCD1	105.586	214.249	-1.02154	0.00586338	0.0303556	NM_000033.3	0	0	0	0	1027	ATP binding cassette subfamily D member 1 [Source:HGNC Symbol;Acc:HGNC:61]
LSM1	98.3669	33.1112	1.57115	0.00586873	0.0303681	NM_014462.2	3	0	1	1	349	LSM1 homolog, mRNA degradation associated [Source:HGNC Symbol;Acc:HGNC:20472]
ABCF2	182.921	321.374	-0.813354	0.00587282	0.0303741	NM_007189.2	0	1	0	3	2570	ATP binding cassette subfamily F member 2 [Source:HGNC Symbol;Acc:HGNC:71]
TBC1D14	267.558	146.079	0.873232	0.00592337	0.030605	NM_001113361.1	4	1	2	5	2726	TBC1 domain family member 14 [Source:HGNC Symbol;Acc:HGNC:29246]
ADSS	204.292	101.281	1.01245	0.00592882	0.030618	NM_001126.3	4	2	0	3	1094	adenylosuccinate synthase [Source:HGNC Symbol;Acc:HGNC:292]
LIN9	84.5247	25.3204	1.73953	0.00596857	0.0307468	NM_001270409.1	10	1	0	4	1352	lin-9 DREAM MuvB core complex component [Source:HGNC Symbol;Acc:HGNC:30830]
NECAP2	133.468	54.5361	1.29129	0.00596476	0.0307468	NM_001145278.1	1	1	0	2	1200	NECAP endocytosis associated 2 [Source:HGNC Symbol;Acc:HGNC:25528]
TRIP6	129.732	249.308	-0.943126	0.00596684	0.0307468	NM_003302.2	0	0	0	0	151	thyroid hormone receptor interactor 6 [Source:HGNC Symbol;Acc:HGNC:12311]
USE1	14.6066	64.2747	-2.14048	0.00595943	0.0307468	NM_018467.3	0	0	0	0	16	unconventional SNARE in the ER 1 [Source:HGNC Symbol;Acc:HGNC:30882]
FBXO21	310.584	175.295	0.825663	0.00597858	0.0307677	NM_015002.2	4	3	0	2	2307	F-box protein 21 [Source:HGNC Symbol;Acc:HGNC:13592]
PSMB6	74.7305	167.504	-1.16389	0.0059769	0.0307677	NM_001270481.1	0	0	0	1	179	proteasome subunit beta 6 [Source:HGNC Symbol;Acc:HGNC:9543]
ZBTB4	227.816	383.701	-0.752684	0.00599443	0.0308187	NM_001128833.1	0	0	0	3	2574	zinc finger and BTB domain containing 4 [Source:HGNC Symbol;Acc:HGNC:23847]
HMG20A	222.267	112.968	0.976811	0.00600161	0.0308404	NM_001304504.1	4	3	0	3	2640	high mobility group 20A [Source:HGNC Symbol;Acc:HGNC:5001]
C12orf49	267.247	146.079	0.871329	0.00602241	0.0309291	NM_024738.2	2	2	0	1	4490	chromosome 12 open reading frame 49 [Source:HGNC Symbol;Acc:HGNC:26128]
PRKD3	231.268	116.863	0.985446	0.00602483	0.0309291	NM_005813.4	6	2	1	5	2675	protein kinase D3 [Source:HGNC Symbol;Acc:HGNC:9408]
THAP7	24.7404	83.7519	-1.75939	0.00607673	0.0311646	NM_001008695.1	0	0	0	1	108	THAP domain containing 7 [Source:HGNC Symbol;Acc:HGNC:23190]
PRMT7	66.6918	155.818	-1.22529	0.0060814	0.0311732	NM_001184824.1	0	0	0	1	42	protein arginine methyltransferase 7 [Source:HGNC Symbol;Acc:HGNC:25557]
SMUG1	107.793	38.9544	1.46835	0.0060961	0.0312331	NM_001243787.1	2	2	0	3	1738	single-strand-selective monofunctional uracil-DNA glycosylase 1 [Source:HGNC Symbol;Acc:HGNC:17148]
PRCP	226.004	116.863	0.951588	0.00610131	0.0312444	NM_001319214.1	6	5	1	5	1966	prolylcarboxypeptidase [Source:HGNC Symbol;Acc:HGNC:9344]
TAF11	94.5172	31.1635	1.60097	0.00610788	0.0312541	NM_001270488.1	3	1	0	1	886	TATA-box binding protein associated factor 11 [Source:HGNC Symbol;Acc:HGNC:11544]
ZC3H3	71.4189	161.661	-1.17879	0.00610924	0.0312541	NM_015117.2	1	0	0	1	401	zinc finger CCCH-type containing 3 [Source:HGNC Symbol;Acc:HGNC:28972]
EMP2	650.807	438.237	0.570794	0.00613679	0.0313641	NM_001424.5	2	0	2	6	4483	epithelial membrane protein 2 [Source:HGNC Symbol;Acc:HGNC:3334]
PPP3CA	268.209	146.079	0.876958	0.00613601	0.0313641	NM_000944.4	5	1	0	10	2435	protein phosphatase 3 catalytic subunit alpha [Source:HGNC Symbol;Acc:HGNC:9314]
RPS13	145.413	268.785	-0.88609	0.00614431	0.0313871	NM_001017.2	0	0	0	1	41	ribosomal protein S13 [Source:HGNC Symbol;Acc:HGNC:10386]
CEP152	39.828	111.02	-1.47833	0.00615364	0.0314193	NM_001194998.1	2	0	0	1	311	centrosomal protein 152 [Source:HGNC Symbol;Acc:HGNC:29298]
TTC39C	160.868	70.1179	1.19883	0.00616838	0.0314791	NM_001135993.1	9	2	0	6	3036	tetratricopeptide repeat domain 39C [Source:HGNC Symbol;Acc:HGNC:26595]
NUP160	592.354	395.387	0.583215	0.00619615	0.0316052	NM_015231.2	6	0	0	4	1022	nucleoporin 160 [Source:HGNC Symbol;Acc:HGNC:18017]
BFAR	198.15	97.386	1.02456	0.00622331	0.031697	NM_016561.2	1	1	0	3	1409	bifunctional apoptosis regulator [Source:HGNC Symbol;Acc:HGNC:17613]
EIF3J	196.904	338.903	-0.783146	0.00622225	0.031697	NM_001284335.1	5	1	1	8	1654	eukaryotic translation initiation factor 3 subunit J [Source:HGNC Symbol;Acc:HGNC:3270]
ABHD10	148.47	64.2747	1.20811	0.00622986	0.0317148	NM_001272069.1	6	1	1	6	2002	abhydrolase domain containing 10 [Source:HGNC Symbol;Acc:HGNC:25656]
PTK2	433.465	266.838	0.700399	0.00624068	0.0317543	NM_001199649.1	1	1	0	2	1084	protein tyrosine kinase 2 [Source:HGNC Symbol;Acc:HGNC:9611]
NDC80	42.3757	114.915	-1.43915	0.00624392	0.0317552	NM_006101.2	0	0	1	1	61	NDC80, kinetochore complex component [Source:HGNC Symbol;Acc:HGNC:16909]
ODC1	478.135	305.792	0.64482	0.00625371	0.0317894	NM_001287188.1	2	0	0	1	353	ornithine decarboxylase 1 [Source:HGNC Symbol;Acc:HGNC:8109]
SNX12	211.652	107.125	0.982376	0.00628052	0.0318945	NM_001256186.1	1	0	1	1	1842	sorting nexin 12 [Source:HGNC Symbol;Acc:HGNC:14976]
VPS25	37.394	109.072	-1.54653	0.00628514	0.0319023	NM_032353.3	0	0	0	1	531	vacuolar protein sorting 25 homolog [Source:HGNC Symbol;Acc:HGNC:28122]
NRSN2	35.5823	105.177	-1.56553	0.00630208	0.0319691	NM_001323679.1	0	0	0	2	1233	neurensin 2 [Source:HGNC Symbol;Acc:HGNC:16229]
SIKE1	277.748	151.922	0.870951	0.00630446	0.0319691	NM_001102396.1	21	3	0	11	4792	suppressor of IKBKE 1 [Source:HGNC Symbol;Acc:HGNC:26119]
SUPV3L1	280.239	153.87	0.865442	0.00632496	0.0320574	NM_001301683.1	1	0	0	1	63	Suv3 like RNA helicase [Source:HGNC Symbol;Acc:HGNC:11471]
COQ10B	110.992	40.9021	1.44059	0.00635507	0.0321943	NM_001320818.1	1	1	0	2	1385	coenzyme Q10B [Source:HGNC Symbol;Acc:HGNC:25819]
GTF2E1	201.206	99.3337	1.0187	0.0063769	0.0322733	NM_005513.2	6	1	0	2	1599	general transcription factor IIE subunit 1 [Source:HGNC Symbol;Acc:HGNC:4650]
ALG10	61.313	13.634	2.16935	0.00641536	0.0324522	NM_032834.3	3	0	1	4	1387	ALG10, alpha-1,2-glucosyltransferase [Source:HGNC Symbol;Acc:HGNC:23162]
FKBP15	86.6477	185.033	-1.09385	0.00642809	0.0325007	NM_015258.1	1	0	0	2	558	FK506 binding protein 15 [Source:HGNC Symbol;Acc:HGNC:23397]
CAMTA2	51.4342	130.497	-1.34427	0.00644734	0.0325663	NM_001171166.1	0	0	0	1	764	calmodulin binding transcription activator 2 [Source:HGNC Symbol;Acc:HGNC:18807]
ELMOD2	65.0781	15.5818	2.06214	0.00645309	0.0325795	NM_153702.3	11	4	0	5	3395	ELMO domain containing 2 [Source:HGNC Symbol;Acc:HGNC:28111]
AP4E1	193.874	93.4905	1.05281	0.00646286	0.0325797	NM_001252127.1	11	2	0	5	3238	adaptor related protein complex 4 subunit epsilon 1 [Source:HGNC Symbol;Acc:HGNC:573]
MBTPS1	284.854	159.713	0.834867	0.0064594	0.0325797	NM_003791.3	1	1	0	1	688	membrane bound transcription factor peptidase, site 1 [Source:HGNC Symbol;Acc:HGNC:15456]
TGFBR3	329.919	192.824	0.775002	0.00646346	0.0325797	NM_001195683.1	6	5	0	3	3396	transforming growth factor beta receptor 3 [Source:HGNC Symbol;Acc:HGNC:11774]
SLC25A30	114.134	42.8498	1.41379	0.00646989	0.032585	NM_001010875.3	5	3	0	4	2658	solute carrier family 25 member 30 [Source:HGNC Symbol;Acc:HGNC:27371]
UBXN2B	135.789	56.4839	1.2657	0.00647551	0.0325975	NM_001077619.1	5	5	1	5	3950	UBX domain protein 2B [Source:HGNC Symbol;Acc:HGNC:27035]
C11orf24	83.1952	183.086	-1.13938	0.00648931	0.0326506	NM_001300913.1	0	1	0	1	310	chromosome 11 open reading frame 24 [Source:HGNC Symbol;Acc:HGNC:1174]
CD164	432.362	270.733	0.675505	0.00649236	0.0326506	NM_001142401.1	4	6	0	6	2337	CD164 molecule [Source:HGNC Symbol;Acc:HGNC:1632]
LACTB	169.787	77.9088	1.12337	0.00651484	0.0327339	NM_001288585.1	5	2	1	3	1936	lactamase beta [Source:HGNC Symbol;Acc:HGNC:16468]
MCTS1	29.5245	93.4905	-1.66486	0.00651838	0.0327339	NM_001137554.1	17	6	0	20	8895	MCTS1, re-initiation and release factor [Source:HGNC Symbol;Acc:HGNC:23357]
MRPS27	195.743	336.955	-0.783253	0.00651647	0.0327339	NM_001286748.1	1	0	0	3	1500	mitochondrial ribosomal protein S27 [Source:HGNC Symbol;Acc:HGNC:14512]
CGGBP1	246.186	130.497	0.916177	0.00652344	0.0327435	NM_001008390.1	5	4	1	9	3523	CGG triplet repeat binding protein 1 [Source:HGNC Symbol;Acc:HGNC:1888]
ACAA2	47.3578	122.706	-1.37364	0.0065315	0.0327522	NM_006111.2	0	0	0	2	343	acetyl-CoA acyltransferase 2 [Source:HGNC Symbol;Acc:HGNC:83]
WDR1	201.405	344.746	-0.775834	0.00653083	0.0327522	NM_005112.4	1	0	0	3	1039	WD repeat domain 1 [Source:HGNC Symbol;Acc:HGNC:12754]
SWI5	17.041	68.1702	-2.00175	0.00653802	0.0327691	NM_001040011.1	0	0	0	1	273	SWI5 homologous recombination repair protein [Source:HGNC Symbol;Acc:HGNC:31412]
PTAR1	164.605	74.0133	1.15379	0.00655445	0.0328356	NM_001099666.1	29	7	0	22	8820	protein prenyltransferase alpha subunit repeat containing 1 [Source:HGNC Symbol;Acc:HGNC:30449]
TMED2	616.216	414.864	0.570934	0.00655984	0.0328467	NM_001321445.1	4	2	0	2	1415	transmembrane p24 trafficking protein 2 [Source:HGNC Symbol;Acc:HGNC:16996]
CCDC18	59.6434	144.131	-1.27416	0.00658022	0.0329329	NM_001306076.1	3	0	0	1	253	coiled-coil domain containing 18 [Source:HGNC Symbol;Acc:HGNC:30370]
HIST1H2BK	33.6289	99.3337	-1.56315	0.00662743	0.0331372	NM_080593.2	0	0	0	1	398	histone cluster 1 H2B family member k [Source:HGNC Symbol;Acc:HGNC:13954]
CYLD	99.5835	33.1112	1.5896	0.00663929	0.0331645	NM_001042355.1	15	2	2	10	5427	CYLD lysine 63 deubiquitinase [Source:HGNC Symbol;Acc:HGNC:2584]
SMC1A	856.062	1162.79	-0.44163	0.00663793	0.0331645	NM_001281463.1	4	2	0	9	5954	structural maintenance of chromosomes 1A [Source:HGNC Symbol;Acc:HGNC:11111]
LIMS2	20.098	74.0133	-1.88012	0.00664796	0.0331918	NM_001136037.2	0	0	0	0	860	LIM zinc finger domain containing 2 [Source:HGNC Symbol;Acc:HGNC:16084]
ABCB10	112.039	40.9021	1.45457	0.00669966	0.0333376	NM_012089.2	10	2	0	3	1597	ATP binding cassette subfamily B member 10 [Source:HGNC Symbol;Acc:HGNC:41]
CLSPN	160.813	288.262	-0.842101	0.00669767	0.0333376	NM_001190481.1	8	1	0	4	4384	claspin [Source:HGNC Symbol;Acc:HGNC:19715]
DYNC1LI2	263.425	144.131	0.870279	0.00669832	0.0333376	NM_001323955.1	14	4	0	4	2829	dynein cytoplasmic 1 light intermediate chain 2 [Source:HGNC Symbol;Acc:HGNC:2966]
MFSD12	948.204	1271.86	-0.423785	0.00669062	0.0333376	NM_001287529.1	0	0	0	1	511	major facilitator superfamily domain containing 12 [Source:HGNC Symbol;Acc:HGNC:28299]
PSME3	573.869	381.753	0.588219	0.00669724	0.0333376	NM_001267045.1	2	2	0	2	2182	proteasome activator subunit 3 [Source:HGNC Symbol;Acc:HGNC:9570]
RANBP2	277.664	444.08	-0.677225	0.00668736	0.0333376	NM_006267.4	4	0	0	9	1910	RAN binding protein 2 [Source:HGNC Symbol;Acc:HGNC:9848]
RPL41	67.1445	153.87	-1.19645	0.00669305	0.0333376	NM_001035267.1	0	0	0	2	308	ribosomal protein L41 [Source:HGNC Symbol;Acc:HGNC:10354]
MOCS3	110.086	40.9021	1.42857	0.00672449	0.0334291	NM_014484.4	6	1	0	1	1638	molybdenum cofactor synthesis 3 [Source:HGNC Symbol;Acc:HGNC:15765]
PDZD8	368.755	220.092	0.744985	0.00673179	0.0334494	NM_173791.4	4	6	0	5	2779	PDZ domain containing 8 [Source:HGNC Symbol;Acc:HGNC:26974]
IPO13	43.6214	116.863	-1.42274	0.00674955	0.0335216	NM_014652.3	0	0	0	1	340	importin 13 [Source:HGNC Symbol;Acc:HGNC:16853]
ROMO1	20.9474	75.9611	-1.86004	0.0067532	0.0335236	NM_080748.2	0	0	0	1	74	reactive oxygen species modulator 1 [Source:HGNC Symbol;Acc:HGNC:16185]
THBS1	211.823	107.125	0.98317	0.0067822	0.0336354	NM_003246.3	8	4	2	11	3549	thrombospondin 1 [Source:HGNC Symbol;Acc:HGNC:11785]
CEBPZOS	250.432	132.445	0.919639	0.0068151	0.0337825	NM_001322373.1	4	3	0	7	2883	CEBPZ opposite strand [Source:HGNC Symbol;Acc:HGNC:49288]
JARID2	249.923	134.393	0.895356	0.00682574	0.0338133	NM_001267040.1	0	1	0	3	1791	jumonji and AT-rich interaction domain containing 2 [Source:HGNC Symbol;Acc:HGNC:6196]
MRPL52	11.9739	56.4839	-2.23682	0.00682785	0.0338133	NM_001318870.1	0	1	0	2	759	mitochondrial ribosomal protein L52 [Source:HGNC Symbol;Acc:HGNC:16655]
CALM1	714.018	494.721	0.529404	0.00684046	0.0338481	NM_006888.4	6	2	1	4	3558	calmodulin 1 [Source:HGNC Symbol;Acc:HGNC:1442]
TTC27	141.026	60.3793	1.22376	0.00685605	0.0339045	NM_001193509.1	1	0	0	1	113	tetratricopeptide repeat domain 27 [Source:HGNC Symbol;Acc:HGNC:25986]
STX6	207.264	103.229	1.00618	0.00686478	0.0339314	NM_001286210.1	6	2	1	9	3858	syntaxin 6 [Source:HGNC Symbol;Acc:HGNC:11441]
IMPDH2	202.962	344.746	-0.764513	0.00688944	0.0340371	NM_000884.2	0	0	0	1	58	inosine monophosphate dehydrogenase 2 [Source:HGNC Symbol;Acc:HGNC:6053]
TSPYL2	39.545	109.072	-1.46357	0.00689462	0.0340465	NM_022117.3	1	0	0	1	607	TSPY like 2 [Source:HGNC Symbol;Acc:HGNC:24358]
MIA3	84.921	181.138	-1.09229	0.00691448	0.0341283	NM_001300867.1	3	2	0	5	2393	MIA SH3 domain ER export factor 3 [Source:HGNC Symbol;Acc:HGNC:24008]
XPO4	229.966	120.759	0.929539	0.00695472	0.0343106	NM_022459.4	19	4	0	11	6393	exportin 4 [Source:HGNC Symbol;Acc:HGNC:17796]
SLC35G1	68.3614	17.5295	1.96377	0.00696195	0.03433	NM_001134658.1	6	2	0	5	1244	solute carrier family 35 member G1 [Source:HGNC Symbol;Acc:HGNC:26607]
P4HA1	317.577	185.033	0.77933	0.00697156	0.034361	NM_000917.3	3	0	0	3	1005	prolyl 4-hydroxylase subunit alpha 1 [Source:HGNC Symbol;Acc:HGNC:8546]
PAWR	434.768	272.681	0.673303	0.00697749	0.0343739	NM_002583.2	4	1	0	3	642	pro-apoptotic WT1 regulator [Source:HGNC Symbol;Acc:HGNC:8614]
ATP6AP1	131.741	247.36	-0.908858	0.00699231	0.0344306	NM_001183.5	0	0	0	2	626	ATPase H+ transporting accessory protein 1 [Source:HGNC Symbol;Acc:HGNC:868]
ACOT7	73.8816	163.608	-1.14712	0.00700255	0.0344626	NM_007274.3	0	0	0	1	325	acyl-CoA thioesterase 7 [Source:HGNC Symbol;Acc:HGNC:24157]
ZCCHC14	383.248	229.831	0.738226	0.00700546	0.0344626	NM_015144.2	14	2	1	10	4034	zinc finger CCHC-type containing 14 [Source:HGNC Symbol;Acc:HGNC:24134]
YTHDF1	380.843	231.779	0.716715	0.00703254	0.0345631	NM_017798.3	3	1	0	2	1279	YTH N6-methyladenosine RNA binding protein 1 [Source:HGNC Symbol;Acc:HGNC:15867]
CERCAM	43.1401	114.915	-1.41373	0.00703936	0.0345708	NM_001286760.1	0	0	0	1	503	cerebral endothelial cell adhesion molecule [Source:HGNC Symbol;Acc:HGNC:23723]
GPAM	138.987	58.4316	1.25072	0.00704335	0.0345708	NM_001244949.1	10	3	1	5	3686	glycerol-3-phosphate acyltransferase, mitochondrial [Source:HGNC Symbol;Acc:HGNC:24865]
MYADM	94.8006	194.772	-1.03912	0.00704411	0.0345708	NM_001020818.2	1	2	0	2	1937	myeloid associated differentiation marker [Source:HGNC Symbol;Acc:HGNC:7544]
NDUFA12	14.6633	64.2747	-2.13604	0.00705252	0.0345957	NM_001258338.1	0	2	0	1	270	NADH:ubiquinone oxidoreductase subunit A12 [Source:HGNC Symbol;Acc:HGNC:23987]
KRT80	151.104	274.628	-0.86231	0.00705658	0.0345992	NM_001081492.1	1	1	0	2	2527	keratin 80 [Source:HGNC Symbol;Acc:HGNC:27056]
IPO7	1262.35	923.219	0.451699	0.00707099	0.0346535	NM_006391.2	4	3	2	12	2933	importin 7 [Source:HGNC Symbol;Acc:HGNC:9852]
ZCCHC17	39.1774	111.02	-1.50483	0.00708544	0.034708	NM_001282574.1	0	0	0	0	899	zinc finger CCHC-type containing 17 [Source:HGNC Symbol;Acc:HGNC:30246]
EXOC5	310.527	175.295	0.825554	0.00709542	0.0347404	NM_006544.3	24	10	1	15	6133	exocyst complex component 5 [Source:HGNC Symbol;Acc:HGNC:10696]
ZNF367	172.361	79.8565	1.11057	0.00710016	0.0347472	NM_153695.3	7	2	1	5	2296	zinc finger protein 367 [Source:HGNC Symbol;Acc:HGNC:18320]
GPR157	173.013	81.8042	1.08071	0.00712015	0.0348287	NM_024980.4	0	0	0	0	2	G protein-coupled receptor 157 [Source:HGNC Symbol;Acc:HGNC:23687]
GLCCI1	243.893	130.497	0.902581	0.00713194	0.0348699	NM_138426.3	4	0	1	6	2542	glucocorticoid induced 1 [Source:HGNC Symbol;Acc:HGNC:18713]
ZMIZ2	78.6657	171.399	-1.12428	0.00715982	0.0349897	NM_001300959.1	1	0	0	1	2258	zinc finger MIZ-type containing 2 [Source:HGNC Symbol;Acc:HGNC:22229]
BTBD1	330.343	194.772	0.762327	0.0071879	0.0350115	NM_001011885.1	2	3	0	5	1847	BTB domain containing 1 [Source:HGNC Symbol;Acc:HGNC:1120]
CNEP1R1	56.3876	11.6863	2.2709	0.00717515	0.0350115	NM_001281789.1	2	1	2	4	1630	CTD nuclear envelope phosphatase 1 regulatory subunit 1 [Source:HGNC Symbol;Acc:HGNC:26759]
GNAI1	284.995	159.713	0.835866	0.00718617	0.0350115	NM_001256414.1	7	3	1	5	1916	G protein subunit alpha i1 [Source:HGNC Symbol;Acc:HGNC:4384]
HMOX2	42.2911	114.915	-1.44371	0.00717786	0.0350115	NM_001127204.1	0	0	0	2	591	heme oxygenase 2 [Source:HGNC Symbol;Acc:HGNC:5014]
MPV17L2	30.7982	93.4905	-1.60257	0.00718717	0.0350115	NM_032683.2	0	0	0	2	687	MPV17 mitochondrial inner membrane protein like 2 [Source:HGNC Symbol;Acc:HGNC:28177]
PPP1CA	106.917	216.197	-1.01703	0.00718737	0.0350115	NM_001008709.1	1	0	0	1	354	protein phosphatase 1 catalytic subunit alpha [Source:HGNC Symbol;Acc:HGNC:9281]
RAB27B	159.793	72.0656	1.14937	0.00717125	0.0350115	NM_004163.4	8	7	0	12	6103	RAB27B, member RAS oncogene family [Source:HGNC Symbol;Acc:HGNC:9767]
AK3	154.697	68.1702	1.18292	0.00719432	0.0350263	NM_001199852.1	6	1	1	12	3420	adenylate kinase 3 [Source:HGNC Symbol;Acc:HGNC:17376]
ASPSCR1	23.2117	79.8565	-1.78119	0.00721275	0.0350667	NM_001251888.1	0	0	0	1	84	ASPSCR1, UBX domain containing tether for SLC2A4 [Source:HGNC Symbol;Acc:HGNC:13825]
MED24	56.1617	138.288	-1.30152	0.00720838	0.0350667	NM_001079518.1	0	0	0	1	432	mediator complex subunit 24 [Source:HGNC Symbol;Acc:HGNC:22963]
NTMT1	62.9555	149.974	-1.25391	0.0072127	0.0350667	NM_001286800.1	0	0	0	1	816	N-terminal Xaa-Pro-Lys N-methyltransferase 1 [Source:HGNC Symbol;Acc:HGNC:23373]
RUNX1	185.015	89.5951	1.04652	0.00725177	0.0352399	NM_001001890.2	15	0	1	5	4334	runt related transcription factor 1 [Source:HGNC Symbol;Acc:HGNC:10471]
MAN1A1	122.032	48.693	1.32572	0.00727957	0.0353511	NM_005907.3	5	3	0	7	2618	mannosidase alpha class 1A member 1 [Source:HGNC Symbol;Acc:HGNC:6821]
MMD	68.2481	17.5295	1.96161	0.00728286	0.0353511	NM_012329.2	6	6	0	3	1721	monocyte to macrophage differentiation associated [Source:HGNC Symbol;Acc:HGNC:7153]
[truncated: 10,797 more rows]
