# Supplementary material for: CPEB3-mediated MTDH mRNA translational suppression restrains hepatocellular carcinoma progression
Source: Cell Death Dis. 2020 Sep 23;11(9):792. doi: 10.1038/s41419-020-02984-y (PMC7511356; doi:10.1038/s41419-020-02984-y)
Supplement: Supplementary file 11 — Supplementary Table S7 [file 41419_2020_2984_MOESM11_ESM.xlsx]

## Sheet: Pathway Reactome 
Supplementary Table S7 Over Representation Analysis (ORA) Results
GeneSet	Description	Size	Overlap	Expect	Enrichment Ratio	P Value	FDR	Gene ID
R-HSA-3700989	Transcriptional Regulation by TP53	365	34	13.6274	2.49497	7.7761e-07	0.00134371	CNOT8;TFDP1;POLR2B;PPP2R1B;CNOT6;BIRC5;GLS;CCNT1;RAD1;PLK2;CDK1;RRM2B;MTA2;TAF13;TCEA1;GSR;AGO2;CDKN1B;CNOT6L;RABGGTB;CDKN2A;PDPK1;RRAGC;PRKAA1;SGK1;CNOT7;PMAIP1;HIPK1;DYRK2;TAF2;MAPK14;TIGAR;CCNE2;PIP4K2B
R-HSA-597592	Post-translational protein modification	1425	83	53.2029	1.56007	1.65115e-05	0.0142659	TGFBR1;RAB14;TMED7;PUM2;SEH1L;FBXW11;TOMM20;NDC1;GALNT1;MAT2B;RAB18;EDEM1;SOCS5;PSMD11;PIGA;GFPT1;CBX5;RAB31;DERL2;B3GNT2;BIRC5;MAGT1;VHL;LMAN1;PPP6C;DNAJC3;ALG8;DCAF7;PCSK9;NFKBIA;COMMD2;FEM1B;SOCS3;CDK1;NUP93;TNKS2;RFT1;NR3C1;YOD1;RAB12;UBE2B;USP12;JOSD1;TDG;ALG9;RNF139;NUP37;FBXO30;PSMD10;TADA2B;DERL1;UBA3;RABGGTB;CDKN2A;AMFR;UBE2I;YY1;CNIH1;GNPNAT1;BET1;PIGK;TGFBR2;ADAM10;UBE2W;UBE2H;IGFBP1;B…
R-HSA-425410	Metal ion SLC transporters	26	7	0.970719	7.21115	3.40691e-05	0.0196238	SLC30A5;SLC30A1;SLC30A7;SLC39A14;SLC30A6;SLC31A1;SLC11A2
R-HSA-435368	Zinc efflux and compartmentalization by the SLC30 family	7	4	0.261347	15.3053	6.12484e-05	0.0242464	SLC30A5;SLC30A1;SLC30A7;SLC30A6
R-HSA-6791312	TP53 Regulates Transcription of Cell Cycle Genes	49	9	1.82943	4.91956	7.01575e-05	0.0242464	CNOT8;TFDP1;CNOT6;PLK2;CDK1;CDKN1B;CNOT6L;CNOT7;CCNE2
R-HSA-187687	Signalling to ERKs	30	7	1.12006	6.24966	9.26549e-05	0.0266846	NRAS;CRKL;CRK;FRS2;KRAS;RAP1A;MAPK14
R-HSA-74160	Gene expression (Transcription)	1429	79	53.3522	1.48073	0.000165808	0.0338082	LBR;CNOT8;TFAM;TSN;EAF1;YAP1;TFDP1;SEH1L;NDC1;LIFR;POLR2B;PPP2R1B;CNOT6;PSMD11;CBX5;GTF2A1;BIRC5;NR2F1;GLS;CTSL;CCNT1;RRN3;RPRD1A;RAD1;PLK2;TBL1XR1;NUDT21;SOCS3;CDK1;NUP93;RRM2B;MTA2;TAF13;POLR1B;TCEA1;NR3C1;GSR;AGO2;CDKN1B;MTF2;TDG;CNOT6L;NUP37;KRAS;PSMD10;IPO8;RABGGTB;CDKN2A;PDPK1;RRAGC;UBE2I;YY1;PRKAA1;BCL2L11;SGK1;TGIF1;CNOT7;PMAIP1;RBPJ;PRMT6;HIPK1;DYRK2;MED17;ELL2;POU2F1;ZNF770;EIF4A3;TAF2;…
R-HSA-69231	Cyclin D associated events in G1	44	8	1.64276	4.86987	0.000191326	0.0338082	TFDP1;PPP2R1B;E2F3;CDKN1B;CDKN2A;CDKN1C;RB1;CCND1
R-HSA-69236	G1 Phase	44	8	1.64276	4.86987	0.000191326	0.0338082	TFDP1;PPP2R1B;E2F3;CDKN1B;CDKN2A;CDKN1C;RB1;CCND1
R-HSA-429914	Deadenylation-dependent mRNA decay	56	9	2.09078	4.30461	0.000205384	0.0338082	CNOT8;DCP2;CNOT6;DDX6;CNOT6L;EIF4E;LSM5;CNOT7;EIF4A3
R-HSA-3301854	Nuclear Pore Complex (NPC) Disassembly	34	7	1.2694	5.51441	0.000215214	0.0338082	SEH1L;NDC1;NEK7;CDK1;NUP93;NUP37;NUP153
R-HSA-429947	Deadenylation of mRNA	25	6	0.933384	6.42822	0.000252386	0.0350779	CNOT8;CNOT6;CNOT6L;EIF4E;CNOT7;EIF4A3
R-HSA-4570464	SUMOylation of RNA binding proteins	46	8	1.71743	4.65813	0.000263896	0.0350779	SEH1L;NDC1;NUP93;NUP37;UBE2I;NUP153;PHC1;CBX8
R-HSA-435354	Zinc transporters	17	5	0.634701	7.87772	0.000301711	0.0362865	SLC30A5;SLC30A1;SLC30A7;SLC39A14;SLC30A6
R-HSA-2173788	Downregulation of TGF-beta receptor signaling	26	6	0.970719	6.18098	0.000317881	0.0362865	TGFBR1;PPP1CC;PPP1CB;PMEPA1;MTMR4;TGFBR2
R-HSA-169893	Prolonged ERK activation events	10	4	0.373354	10.7137	0.000335986	0.0362865	CRKL;CRK;FRS2;RAP1A
R-HSA-3232142	SUMOylation of ubiquitinylation proteins	37	7	1.38141	5.06729	0.000373969	0.0380128	SEH1L;NDC1;VHL;NUP93;NUP37;UBE2I;NUP153
R-HSA-9006936	Signaling by TGF-beta family members	102	12	3.80821	3.15109	0.000402249	0.0384365	TGFBR1;TFDP1;BMPR1A;PPP1CC;CCNT1;SMAD5;PPP1CB;PMEPA1;MTMR4;TGIF1;TGFBR2;FST
R-HSA-5663202	Diseases of signal transduction	378	28	14.1128	1.98402	0.000422623	0.0384365	TGFBR1;FZD6;NRAS;POLR2B;PPP2R1B;PSMD11;DERL2;APH1A;SPRED1;TBL1XR1;TNKS2;FOXO1;CDKN1B;FRS2;KRAS;PSMD10;BAG4;PDPK1;RAP1A;BCL2L11;FGF2;TGFBR2;QKI;ADAM10;RBPJ;DKK1;CTNNB1;MIB1
R-HSA-3108214	SUMOylation of DNA damage response and repair proteins	76	10	2.83749	3.52425	0.000495602	0.04282	SEH1L;NDC1;NUP93;TDG;NUP37;CDKN2A;UBE2I;NUP153;PHC1;CBX8
R-HSA-2028269	Signaling by Hippo	20	5	0.746707	6.69607	0.000689093	0.0567025	YAP1;DVL2;MOB1A;AMOTL2;STK4
R-HSA-901032	ER Quality Control Compartment (ERQC)	21	5	0.784042	6.37721	0.000877002	0.0647838	EDEM1;DERL2;RNF139;AMFR;TRIM13
R-HSA-6804115	TP53 regulates transcription of additional cell cycle genes whose exact role in the p53 pathway remain uncertain	21	5	0.784042	6.37721	0.000877002	0.0647838	CNOT8;CNOT6;PLK2;CNOT6L;CNOT7
R-HSA-425407	SLC-mediated transmembrane transport	246	20	9.1845	2.17758	0.000899775	0.0647838	SLC38A2;SLC16A1;SLC30A5;SLC7A2;SLC30A1;SLC30A7;SLC39A14;SLC44A1;SLC30A6;SLC33A1;SLC4A7;SLC31A1;SLC35A3;SLC38A1;SLC7A11;SLC9A6;SLC20A1;SLC17A5;SLC11A2;SLC35A2
R-HSA-2173789	TGF-beta receptor signaling activates SMADs	32	6	1.19473	5.02205	0.0010353	0.0686975	TGFBR1;PPP1CC;PPP1CB;PMEPA1;MTMR4;TGFBR2
R-HSA-113510	E2F mediated regulation of DNA replication	22	5	0.821378	6.08733	0.00110055	0.0686975	TFDP1;PPP2R1B;CDK1;ORC2;RB1
R-HSA-4615885	SUMOylation of DNA replication proteins	44	7	1.64276	4.26113	0.00111189	0.0686975	SEH1L;NDC1;BIRC5;NUP93;NUP37;UBE2I;NUP153
R-HSA-4551638	SUMOylation of chromatin organization proteins	70	9	2.61347	3.44369	0.00111315	0.0686975	SEH1L;NDC1;CBX5;NUP93;NUP37;UBE2I;NUP153;PHC1;CBX8
R-HSA-159227	Transport of the SLBP independent Mature mRNA	33	6	1.23207	4.86987	0.00122614	0.0706256	SEH1L;NDC1;NUP93;NUP37;EIF4E;NUP153
R-HSA-4085377	SUMOylation of SUMOylation proteins	33	6	1.23207	4.86987	0.00122614	0.0706256	SEH1L;NDC1;NUP93;NUP37;UBE2I;NUP153
R-HSA-453279	Mitotic G1-G1/S phases	149	14	5.56297	2.51664	0.00134714	0.0750921	TFDP1;PPP2R1B;PSMD11;E2F3;WEE1;CDK1;CDKN1B;PSMD10;CDKN2A;CDKN1C;ORC2;CCNE2;RB1;CCND1
R-HSA-159230	Transport of the SLBP Dependant Mature mRNA	34	6	1.2694	4.72663	0.00144277	0.0779093	SEH1L;NDC1;NUP93;NUP37;EIF4E;NUP153
R-HSA-170834	Signaling by TGF-beta Receptor Complex	73	9	2.72548	3.30217	0.00150628	0.0788742	TGFBR1;TFDP1;PPP1CC;CCNT1;PPP1CB;PMEPA1;MTMR4;TGIF1;TGFBR2
R-HSA-1643685	Disease	1054	58	39.3515	1.4739	0.00155792	0.079179	TGFBR1;SLC16A1;FZD6;SDC4;NRAS;SEH1L;NDC1;POLR2B;PPP2R1B;PSMD11;SLC33A1;GFPT1;DERL2;GTF2A1;CHSY1;DNAJC3;ALG8;CCNT1;APH1A;SPRED1;NFKBIA;TBL1XR1;NUP93;TAF13;TNKS2;RFT1;TCEA1;FOXO1;CDKN1B;FRS2;ALG9;SLC35A3;NUP37;KRAS;PSMD10;CHST3;BAG4;DERL1;SLC9A6;PDPK1;RAP1A;RPIA;BCL2L11;FGF2;TGFBR2;QKI;ADAM10;RBPJ;AP1S3;DKK1;TAF2;CTNNB1;NUP153;SLC17A5;SLC11A2;SLC35A2;MIB1;CYP26B1
R-HSA-532668	N-glycan trimming in the ER and Calnexin/Calreticulin cycle	35	6	1.30674	4.59159	0.00168737	0.0833081	EDEM1;DERL2;RNF139;DERL1;AMFR;TRIM13
R-HSA-187037	Signaling by NTRK1 (TRKA)	78	9	2.91216	3.09049	0.00240292	0.110565	NRAS;PPP2R1B;CRKL;ELK1;CRK;FRS2;KRAS;RAP1A;MAPK14
R-HSA-180024	DARPP-32 events	26	5	0.970719	5.15082	0.00243141	0.110565	PRKAR2A;PPP2R1B;PDE4D;PRKAR1A;PPP3CB
R-HSA-901042	Calnexin/calreticulin cycle	26	5	0.970719	5.15082	0.00243141	0.110565	EDEM1;DERL2;RNF139;AMFR;TRIM13
R-HSA-170968	Frs2-mediated activation	8	3	0.298683	10.0441	0.00251405	0.111392	CRKL;FRS2;RAP1A
R-HSA-5633007	Regulation of TP53 Activity	160	14	5.97366	2.34362	0.00263788	0.1132	PPP2R1B;RAD1;CDK1;MTA2;TAF13;CDKN2A;PDPK1;PRKAA1;SGK1;HIPK1;DYRK2;TAF2;MAPK14;PIP4K2B
R-HSA-2980766	Nuclear Envelope Breakdown	51	7	1.9041	3.67627	0.00268589	0.1132	SEH1L;NDC1;NEK7;CDK1;NUP93;NUP37;NUP153
R-HSA-73857	RNA Polymerase II Transcription	1292	67	48.2373	1.38897	0.00298698	0.122893	LBR;CNOT8;EAF1;YAP1;TFDP1;LIFR;POLR2B;PPP2R1B;CNOT6;PSMD11;CBX5;GTF2A1;BIRC5;NR2F1;GLS;CTSL;CCNT1;RPRD1A;RAD1;PLK2;TBL1XR1;NUDT21;SOCS3;CDK1;RRM2B;MTA2;TAF13;TCEA1;NR3C1;GSR;AGO2;CDKN1B;CNOT6L;KRAS;PSMD10;RABGGTB;CDKN2A;PDPK1;RRAGC;UBE2I;YY1;PRKAA1;BCL2L11;SGK1;TGIF1;CNOT7;PMAIP1;RBPJ;PRMT6;HIPK1;DYRK2;MED17;ELL2;POU2F1;ZNF770;EIF4A3;TAF2;CTNNB1;MAPK14;TIGAR;CCNE2;PIP4K2B;NR1D2;PHC1;RB1;CCND1;CBX8
R-HSA-3108232	SUMO E3 ligases SUMOylate target proteins	181	15	6.7577	2.21969	0.00318925	0.128163	SEH1L;NDC1;CBX5;BIRC5;VHL;NFKBIA;NUP93;NR3C1;TDG;NUP37;CDKN2A;UBE2I;NUP153;PHC1;CBX8
R-HSA-159231	Transport of Mature mRNA Derived from an Intronless Transcript	40	6	1.49341	4.01764	0.00341099	0.133959	SEH1L;NDC1;NUP93;NUP37;EIF4E;NUP153
R-HSA-8848021	Signaling by PTK6	54	7	2.01611	3.47203	0.00373407	0.134237	NRAS;SOCS3;CRK;NR3C1;CDKN1B;KRAS;CCND1
R-HSA-9006927	Signaling by Non-Receptor Tyrosine Kinases	54	7	2.01611	3.47203	0.00373407	0.134237	NRAS;SOCS3;CRK;NR3C1;CDKN1B;KRAS;CCND1
R-HSA-556833	Metabolism of lipids	737	42	27.5162	1.52638	0.00383896	0.134237	LBR;HACD2;SRD5A1;RAB14;MID1IP1;INSIG1;SLC44A1;ACSL3;MBTPS2;LPGAT1;AGPS;PPP1CC;AGPAT5;DEGS1;SACM1L;SAMD8;SPTSSA;HMGCS1;CPNE3;NFYB;TBL1XR1;INSIG2;STARD3NL;PPP1CB;MED28;MSMO1;MTMR4;UBE2I;CHPT1;SPTLC2;ACOX1;MTMR12;DDHD2;TNFAIP8;GPD2;MED17;UGCG;ETNK1;HMGCR;MTMR6;PIP4K2B;HSD17B12
R-HSA-159234	Transport of Mature mRNAs Derived from Intronless Transcripts	41	6	1.53075	3.91965	0.00387262	0.134237	SEH1L;NDC1;NUP93;NUP37;EIF4E;NUP153
R-HSA-8957322	Metabolism of steroids	150	13	5.6003	2.3213	0.0040147	0.134237	LBR;SRD5A1;INSIG1;MBTPS2;HMGCS1;NFYB;TBL1XR1;INSIG2;STARD3NL;MSMO1;UBE2I;HMGCR;HSD17B12
R-HSA-1655829	Regulation of cholesterol biosynthesis by SREBP (SREBF)	55	7	2.05344	3.40891	0.00414462	0.134237	INSIG1;MBTPS2;HMGCS1;NFYB;TBL1XR1;INSIG2;HMGCR
R-HSA-425366	Transport of bile salts and organic acids, metal ions and amine compounds	85	9	3.17351	2.83598	0.00431835	0.134237	SLC16A1;SLC30A5;SLC30A1;SLC30A7;SLC39A14;SLC44A1;SLC30A6;SLC31A1;SLC11A2
R-HSA-2990846	SUMOylation	187	15	6.98171	2.14847	0.00433499	0.134237	SEH1L;NDC1;CBX5;BIRC5;VHL;NFKBIA;NUP93;NR3C1;TDG;NUP37;CDKN2A;UBE2I;NUP153;PHC1;CBX8
R-HSA-168325	Viral Messenger RNA Synthesis	42	6	1.56808	3.82632	0.00437896	0.134237	SEH1L;NDC1;POLR2B;NUP93;NUP37;NUP153
R-HSA-70171	Glycolysis	70	8	2.61347	3.06106	0.00438612	0.134237	GNPDA1;SEH1L;NDC1;PPP2R1B;NUP93;NUP37;PFKFB2;NUP153
R-HSA-446203	Asparagine N-linked glycosylation	302	21	11.2753	1.86248	0.0045708	0.134237	TMED7;EDEM1;GFPT1;DERL2;MAGT1;LMAN1;PPP6C;ALG8;RFT1;ALG9;RNF139;DERL1;AMFR;CNIH1;GNPNAT1;BET1;B4GALT5;COG5;SLC17A5;TRIM13;B4GALT3
R-HSA-382551	Transport of small molecules	723	41	26.9935	1.51889	0.00465101	0.134237	SLC38A2;SLC16A1;PRKAR2A;SLC30A5;SLC7A2;SLC30A1;ABCD3;SLC30A7;NIPA2;SLC39A14;SLC44A1;PSMD11;SLC30A6;SOAT1;MBTPS2;SLC33A1;SLC4A7;DERL2;ATP2B1;MAGT1;PCSK9;SLC31A1;ATP2A2;MMGT1;IREB2;SLC35A3;PSMD10;SLC38A1;SLC7A11;DERL1;SLC9A6;ATP6V0A2;ATP6V1A;NCEH1;SGK1;PRKAR1A;SLC20A1;SLC17A5;SLC11A2;SLC35A2;ATP9A
R-HSA-8866652	Synthesis of active ubiquitin: roles of E1 and E2 enzymes	30	5	1.12006	4.46404	0.00466099	0.134237	UBE2B;UBE2W;UBE2H;OTULIN;UBE2G1
R-HSA-168271	Transport of Ribonucleoproteins into the Host Nucleus	30	5	1.12006	4.46404	0.00466099	0.134237	SEH1L;NDC1;NUP93;NUP37;NUP153
R-HSA-168333	NEP/NS2 Interacts with the Cellular Export Machinery	30	5	1.12006	4.46404	0.00466099	0.134237	SEH1L;NDC1;NUP93;NUP37;NUP153
R-HSA-170822	Regulation of Glucokinase by Glucokinase Regulatory Protein	30	5	1.12006	4.46404	0.00466099	0.134237	SEH1L;NDC1;NUP93;NUP37;NUP153
R-HSA-2465910	MASTL Facilitates Mitotic Progression	10	3	0.373354	8.03528	0.0050949	0.142	PPP2R1B;ARPP19;CDK1
R-HSA-8853334	Signaling by FGFR3 fusions in cancer	10	3	0.373354	8.03528	0.0050949	0.142	NRAS;FRS2;KRAS
R-HSA-5654706	FRS-mediated FGFR3 signaling	20	4	0.746707	5.35685	0.00576406	0.1581	NRAS;FRS2;KRAS;FGF2
R-HSA-168274	Export of Viral Ribonucleoproteins from Nucleus	32	5	1.19473	4.18504	0.00619689	0.16122	SEH1L;NDC1;NUP93;NUP37;NUP153
R-HSA-180746	Nuclear import of Rev protein	32	5	1.19473	4.18504	0.00619689	0.16122	SEH1L;NDC1;NUP93;NUP37;NUP153
R-HSA-180910	Vpr-mediated nuclear import of PICs	32	5	1.19473	4.18504	0.00619689	0.16122	SEH1L;NDC1;NUP93;NUP37;NUP153
R-HSA-212436	Generic Transcription Pathway	1169	60	43.645	1.37473	0.00625101	0.16122	LBR;CNOT8;YAP1;TFDP1;LIFR;POLR2B;PPP2R1B;CNOT6;PSMD11;CBX5;BIRC5;NR2F1;GLS;CTSL;CCNT1;RAD1;PLK2;TBL1XR1;SOCS3;CDK1;RRM2B;MTA2;TAF13;TCEA1;NR3C1;GSR;AGO2;CDKN1B;CNOT6L;KRAS;PSMD10;RABGGTB;CDKN2A;PDPK1;RRAGC;UBE2I;YY1;PRKAA1;BCL2L11;SGK1;TGIF1;CNOT7;PMAIP1;RBPJ;PRMT6;HIPK1;DYRK2;MED17;ZNF770;TAF2;CTNNB1;MAPK14;TIGAR;CCNE2;PIP4K2B;NR1D2;PHC1;RB1;CCND1;CBX8
R-HSA-9028731	Activated NTRK2 signals through FRS2 and FRS3	11	3	0.410689	7.3048	0.00681331	0.1677	NRAS;FRS2;KRAS
R-HSA-5655291	Signaling by FGFR4 in disease	11	3	0.410689	7.3048	0.00681331	0.1677	NRAS;FRS2;KRAS
R-HSA-8875555	MET activates RAP1 and RAC1	11	3	0.410689	7.3048	0.00681331	0.1677	CRKL;CRK;RAP1A
R-HSA-6785807	Interleukin-4 and Interleukin-13 signaling	108	10	4.03222	2.48002	0.00701171	0.1677	MCL1;SOCS5;BIRC5;SOCS3;FOXO1;PIM1;FGF2;POU2F1;IL13RA1;CCND1
R-HSA-2559585	Oncogene Induced Senescence	33	5	1.23207	4.05822	0.00708453	0.1677	TFDP1;E2F3;CDKN2A;ETS1;RB1
R-HSA-165054	Rev-mediated nuclear export of HIV RNA	33	5	1.23207	4.05822	0.00708453	0.1677	SEH1L;NDC1;NUP93;NUP37;NUP153
R-HSA-4791275	Signaling by WNT in cancer	34	5	1.2694	3.93886	0.00805725	0.184152	FZD6;PPP2R1B;TNKS2;DKK1;CTNNB1
R-HSA-5654712	FRS-mediated FGFR4 signaling	22	4	0.821378	4.86987	0.00820583	0.184152	NRAS;FRS2;KRAS;FGF2
R-HSA-5655332	Signaling by FGFR3 in disease	22	4	0.821378	4.86987	0.00820583	0.184152	NRAS;FRS2;KRAS;FGF2
R-HSA-8853338	Signaling by FGFR3 point mutants in cancer	22	4	0.821378	4.86987	0.00820583	0.184152	NRAS;FRS2;KRAS;FGF2
R-HSA-176033	Interactions of Vpr with host cellular proteins	35	5	1.30674	3.82632	0.00911889	0.199461	SEH1L;NDC1;NUP93;NUP37;NUP153
R-HSA-177243	Interactions of Rev with host cellular proteins	35	5	1.30674	3.82632	0.00911889	0.199461	SEH1L;NDC1;NUP93;NUP37;NUP153
R-HSA-8878159	Transcriptional regulation by RUNX3	96	9	3.58419	2.51102	0.00951497	0.203278	YAP1;PSMD11;KRAS;PSMD10;CDKN2A;BCL2L11;RBPJ;CTNNB1;CCND1
R-HSA-8873719	RAB geranylgeranylation	64	7	2.38946	2.92953	0.00953717	0.203278	RAB14;RAB18;RAB31;RAB12;RABGGTB;RAB23;RAB40B
R-HSA-5654693	FRS-mediated FGFR1 signaling	23	4	0.858713	4.65813	0.00964628	0.203278	NRAS;FRS2;KRAS;FGF2
R-HSA-69206	G1/S Transition	131	11	4.89093	2.24906	0.00983989	0.204859	TFDP1;PPP2R1B;PSMD11;WEE1;CDK1;CDKN1B;PSMD10;ORC2;CCNE2;RB1;CCND1
R-HSA-381119	Unfolded Protein Response (UPR)	97	9	3.62153	2.48514	0.010154	0.208848	EDEM1;DCP2;SSR1;MBTPS2;GFPT1;DNAJC3;NFYB;EXTL2;IGFBP1
R-HSA-6804757	Regulation of TP53 Degradation	36	5	1.34407	3.72004	0.0102732	0.208848	PPP2R1B;CDK1;CDKN2A;PDPK1;SGK1
R-HSA-9027284	Erythropoietin activates RAS	13	3	0.48536	6.18098	0.0111725	0.219388	NRAS;CRKL;KRAS
R-HSA-171007	p38MAPK events	13	3	0.48536	6.18098	0.0111725	0.219388	NRAS;KRAS;MAPK14
R-HSA-113501	Inhibition of replication initiation of damaged DNA by RB1/E2F1	13	3	0.48536	6.18098	0.0111725	0.219388	TFDP1;PPP2R1B;RB1
R-HSA-6806003	Regulation of TP53 Expression and Degradation	37	5	1.38141	3.6195	0.0115237	0.221347	PPP2R1B;CDK1;CDKN2A;PDPK1;SGK1
R-HSA-166520	Signaling by NTRKs	99	9	3.6962	2.43493	0.0115285	0.221347	NRAS;PPP2R1B;CRKL;ELK1;CRK;FRS2;KRAS;RAP1A;MAPK14
R-HSA-69202	Cyclin E associated events during G1/S transition	83	8	3.09883	2.58162	0.0120738	0.225809	TFDP1;PSMD11;WEE1;CDKN1B;PSMD10;CCNE2;RB1;CCND1
R-HSA-1168372	Downstream signaling events of B Cell Receptor (BCR)	83	8	3.09883	2.58162	0.0120738	0.225809	NRAS;FBXW11;PSMD11;NFKBIA;KRAS;PSMD10;PPP3CB;BCL10
R-HSA-5655302	Signaling by FGFR1 in disease	38	5	1.41874	3.52425	0.012874	0.225809	NRAS;FRS2;KRAS;BAG4;FGF2
R-HSA-1169092	Activation of RAS in B cells	5	2	0.186677	10.7137	0.0129004	0.225809	NRAS;KRAS
R-HSA-111448	Activation of NOXA and translocation to mitochondria	5	2	0.186677	10.7137	0.0129004	0.225809	TFDP1;PMAIP1
R-HSA-69478	G2/M DNA replication checkpoint	5	2	0.186677	10.7137	0.0129004	0.225809	WEE1;CDK1
R-HSA-191273	Cholesterol biosynthesis	25	4	0.933384	4.28548	0.012997	0.225809	LBR;HMGCS1;MSMO1;HMGCR
R-HSA-5654700	FRS-mediated FGFR2 signaling	25	4	0.933384	4.28548	0.012997	0.225809	NRAS;FRS2;KRAS;FGF2
R-HSA-5654708	Downstream signaling of activated FGFR3	25	4	0.933384	4.28548	0.012997	0.225809	NRAS;FRS2;KRAS;FGF2
R-HSA-5619102	SLC transporter disorders	68	7	2.5388	2.7572	0.0131173	0.225809	SLC16A1;SLC33A1;SLC35A3;SLC9A6;SLC17A5;SLC11A2;SLC35A2

## Sheet: Pathway KEGG
GeneSet	Description	Size	Overlap	Expect	Enrichment Ratio	P Value	FDR	Gene ID
hsa04218	Cellular senescence	160	21	6.16146	3.40828	7.18283e-07	0.00023416	TGFBR1;NRAS;FBXW11;PPP1CC;RAD1;ZFP36L2;E2F3;CDK1;FOXO1;PPP1CB;KRAS;CDKN2A;TGFBR2;RRAS2;HIPK1;ETS1;PPP3CB;MAPK14;CCNE2;RB1;CCND1
hsa05220	Chronic myeloid leukemia	76	12	2.9267	4.10019	2.87137e-05	0.00463344	TGFBR1;NRAS;CRKL;E2F3;NFKBIA;CRK;CDKN1B;KRAS;CDKN2A;TGFBR2;RB1;CCND1
hsa04068	FoxO signaling pathway	132	16	5.08321	3.14762	4.2639e-05	0.00463344	TGFBR1;NRAS;CCNG2;PLK2;FOXO1;CDKN1B;KRAS;PDPK1;PRKAA1;BCL2L11;SGK1;TGFBR2;STK4;MAPK14;MAPK8;CCND1
hsa04910	Insulin signaling pathway	137	16	5.27575	3.03274	6.73545e-05	0.00548939	PRKAR2A;NRAS;CRKL;ELK1;PPP1CC;SOCS3;CRK;PRKCI;FOXO1;PPP1CB;KRAS;EIF4E;PDPK1;PRKAA1;PRKAR1A;MAPK8
hsa05206	MicroRNAs in cancer	150	16	5.77637	2.7699	0.000198579	0.0129474	SOX4;MCL1;NRAS;CRKL;GLS;E2F3;CRK;PIM1;CDKN1B;KRAS;CDKN2A;MARCKS;UBE2I;BCL2L11;CCNE2;CCND1
hsa04390	Hippo signaling pathway	154	16	5.93041	2.69796	0.000269312	0.0144964	TGFBR1;FZD6;YAP1;FBXW11;PPP2R1B;BMPR1A;BIRC5;PPP1CC;DVL2;PRKCI;PPP1CB;MOB1A;WNT5A;TGFBR2;CTNNB1;CCND1
hsa05166	Human T-cell leukemia virus 1 infection	255	22	9.81983	2.24036	0.000311272	0.0144964	TGFBR1;FZD6;NRAS;ELK1;MAD2L1;SRF;E2F3;NFKBIA;DVL2;NFYB;KRAS;CDKN2A;WNT5A;TGFBR2;RRAS2;XIAP;ETS1;CTNNB1;PPP3CB;MAPK8;RB1;CCND1
hsa05200	Pathways in cancer	524	36	20.1788	1.78405	0.000437455	0.0178263	TGFBR1;FZD6;GNA13;NRAS;CRKL;ELK1;BIRC5;VHL;E2F3;NFKBIA;DVL2;CRK;FOXO1;PIM1;CDKN1B;ITGAV;KRAS;MGST3;CDKN2A;WNT5A;BCL2L11;FGF2;TGFBR2;GNAI3;PMAIP1;XIAP;ETS1;CTNNB1;GNA12;STK4;MAPK8;IL13RA1;CCNE2;RB1;CCND1;IFNAR2
hsa05215	Prostate cancer	97	11	3.73539	2.94481	0.001186	0.0429594	NRAS;E2F3;NFKBIA;FOXO1;CDKN1B;KRAS;PDPK1;CTNNB1;CCNE2;RB1;CCND1
hsa05205	Proteoglycans in cancer	198	17	7.62481	2.22956	0.00157342	0.0441548	FZD6;SDC4;NRAS;ELK1;PPP1CC;CTSL;PPP1CB;ITGAV;FRS2;KRAS;PDPK1;WNT5A;FGF2;RRAS2;CTNNB1;MAPK14;CCND1
hsa05210	Colorectal cancer	86	10	3.31179	3.01952	0.00162503	0.0441548	TGFBR1;NRAS;BIRC5;KRAS;BCL2L11;TGFBR2;PMAIP1;CTNNB1;MAPK8;CCND1
hsa05226	Gastric cancer	148	14	5.69935	2.45642	0.00162533	0.0441548	TGFBR1;FZD6;NRAS;E2F3;DVL2;CDKN1B;KRAS;WNT5A;FGF2;TGFBR2;CTNNB1;CCNE2;RB1;CCND1
hsa04120	Ubiquitin mediated proteolysis	136	13	5.23724	2.48222	0.00215279	0.0539854	FBXW11;UBE3C;VHL;SOCS3;UBE2B;UBE2J1;UBA3;UBE2I;UBE2W;UBE2H;XIAP;KLHL9;UBE2G1
hsa04110	Cell cycle	124	12	4.77513	2.51302	0.00284777	0.0663124	TFDP1;MAD2L1;E2F3;WEE1;CDK1;CDKN1B;CDKN2A;CDKN1C;ORC2;CCNE2;RB1;CCND1
hsa03018	RNA degradation	79	9	3.04222	2.95836	0.00316828	0.0688573	CNOT8;DCP2;CNOT6;DDX6;TOB1;CNOT6L;LSM5;CNOT7;BTG1
hsa05223	Non-small cell lung cancer	66	8	2.5416	3.14762	0.00361127	0.0735797	NRAS;E2F3;KRAS;CDKN2A;PDPK1;STK4;RB1;CCND1
hsa05219	Bladder cancer	41	6	1.57887	3.80017	0.00446339	0.0835625	NRAS;E2F3;KRAS;CDKN2A;RB1;CCND1
hsa04933	AGE-RAGE signaling pathway in diabetic complications	99	10	3.81241	2.62302	0.00461388	0.0835625	TGFBR1;NRAS;FOXO1;PIM1;CDKN1B;KRAS;TGFBR2;MAPK14;MAPK8;CCND1
hsa05225	Hepatocellular carcinoma	167	14	6.43103	2.17695	0.00494651	0.0848717	TGFBR1;FZD6;NRAS;ELK1;E2F3;DVL2;KRAS;MGST3;CDKN2A;WNT5A;TGFBR2;CTNNB1;RB1;CCND1
hsa04071	Sphingolipid signaling pathway	118	11	4.54408	2.42073	0.00559795	0.0854132	GNA13;NRAS;PPP2R1B;DEGS1;KRAS;PDPK1;SPTLC2;GNAI3;GNA12;MAPK14;MAPK8
hsa05163	Human cytomegalovirus infection	225	17	8.66456	1.96202	0.00592818	0.0854132	GNA13;NRAS;CRKL;ELK1;E2F3;NFKBIA;CRK;ITGAV;KRAS;CDKN2A;GNAI3;CTNNB1;GNA12;PPP3CB;MAPK14;RB1;CCND1
hsa04210	Apoptosis	136	12	5.23724	2.29128	0.0060301	0.0854132	MCL1;NRAS;BIRC5;CTSL;NFKBIA;LMNB2;KRAS;PDPK1;BCL2L11;PMAIP1;XIAP;MAPK8
hsa04115	p53 signaling pathway	72	8	2.77266	2.88532	0.00617254	0.0854132	CCNG2;EI24;CDK1;RRM2B;CDKN2A;PMAIP1;CCNE2;CCND1
hsa04934	Cushing syndrome	154	13	5.93041	2.19209	0.00628809	0.0854132	FZD6;E2F3;DVL2;CDKN1B;CDKN2A;WNT5A;RAP1A;NCEH1;GNAI3;CTNNB1;CCNE2;RB1;CCND1
hsa04215	Apoptosis	32	5	1.23229	4.05748	0.00700419	0.0913347	BIRC5;BCL2L11;PMAIP1;XIAP;MAPK8
hsa05212	Pancreatic cancer	75	8	2.88819	2.7699	0.00788158	0.0988228	TGFBR1;E2F3;KRAS;CDKN2A;TGFBR2;MAPK8;RB1;CCND1
hsa05161	Hepatitis B	144	12	5.54532	2.16399	0.00939166	0.113396	TGFBR1;NRAS;ELK1;BIRC5;E2F3;NFKBIA;CDKN1B;KRAS;MAPK8;CCNE2;RB1;CCND1
hsa04141	Protein processing in endoplasmic reticulum	165	13	6.35401	2.04595	0.0109855	0.127903	EDEM1;SSR1;MBTPS2;DERL2;LMAN1;DNAJC3;YOD1;UBE2J1;DERL1;AMFR;STT3B;MAPK8;UBE2G1
hsa05131	Shigellosis	65	7	2.50309	2.79654	0.0120161	0.135078	FBXW11;ARPC5;CRKL;NFKBIA;CRK;MAPK14;MAPK8
hsa01522	Endocrine resistance	98	9	3.7739	2.3848	0.0128712	0.139233	NRAS;E2F3;CDKN1B;KRAS;CDKN2A;MAPK14;MAPK8;RB1;CCND1
hsa04150	mTOR signaling pathway	151	12	5.81488	2.06367	0.0133954	0.139233	FZD6;NRAS;SEH1L;DVL2;KRAS;EIF4E;PDPK1;RRAGC;WNT5A;ATP6V1A;PRKAA1;SGK1
hsa04919	Thyroid hormone signaling pathway	116	10	4.46706	2.23861	0.013667	0.139233	NRAS;ATP2A2;FOXO1;ITGAV;KRAS;PDPK1;MED17;PFKFB2;CTNNB1;CCND1
hsa04350	TGF-beta signaling pathway	84	8	3.23477	2.47313	0.0151541	0.149705	TGFBR1;TFDP1;PPP2R1B;BMPR1A;SMAD5;TGIF1;TGFBR2;FST
hsa04722	Neurotrophin signaling pathway	119	10	4.58259	2.18217	0.0161277	0.150618	NRAS;CRKL;NFKBIA;CRK;FRS2;KRAS;PDPK1;RAP1A;MAPK14;MAPK8
hsa05211	Renal cell carcinoma	69	7	2.65713	2.63442	0.0163607	0.150618	NRAS;CRKL;VHL;CRK;KRAS;RAP1A;ETS1
hsa04152	AMPK signaling pathway	120	10	4.6211	2.16399	0.0170169	0.150618	RAB14;PPP2R1B;ADIPOR2;FOXO1;PDPK1;EEF2K;PRKAA1;HMGCR;PFKFB2;CCND1
hsa04810	Regulation of actin cytoskeleton	213	15	8.20245	1.82872	0.0172377	0.150618	GNA13;CFL2;NRAS;ARPC5;CRKL;PPP1CC;CRK;PPP1CB;ITGAV;KRAS;FGF2;RRAS2;NCKAP1;GNA12;PIP4K2B
hsa04917	Prolactin signaling pathway	70	7	2.69564	2.59679	0.0176007	0.150618	NRAS;SOCS5;SOCS3;KRAS;MAPK14;MAPK8;CCND1
hsa04550	Signaling pathways regulating pluripotency of stem cells	139	11	5.35277	2.05501	0.0180188	0.150618	FZD6;NRAS;LIFR;BMPR1A;SMAD5;DVL2;KRAS;WNT5A;FGF2;CTNNB1;MAPK14
hsa05218	Melanoma	72	7	2.77266	2.52465	0.0202768	0.165256	NRAS;E2F3;KRAS;CDKN2A;FGF2;RB1;CCND1
hsa01524	Platinum drug resistance	73	7	2.81117	2.49007	0.021716	0.169036	BIRC5;SLC31A1;MGST3;CDKN2A;PDPK1;PMAIP1;XIAP
hsa04931	Insulin resistance	107	9	4.12048	2.18421	0.0217777	0.169036	GFPT1;PPP1CC;NFKBIA;SOCS3;FOXO1;PPP1CB;PDPK1;PRKAA1;MAPK8
hsa00562	Inositol phosphate metabolism	74	7	2.84968	2.45642	0.0232245	0.173144	IMPAD1;IPMK;MINPP1;SACM1L;MTMR4;MTMR6;PIP4K2B
hsa05213	Endometrial cancer	58	6	2.23353	2.68633	0.0233691	0.173144	NRAS;ELK1;KRAS;PDPK1;CTNNB1;CCND1
hsa05222	Small cell lung cancer	92	8	3.54284	2.25807	0.0249118	0.176764	E2F3;NFKBIA;CDKN1B;ITGAV;XIAP;CCNE2;RB1;CCND1
hsa04140	Autophagy	128	10	4.92917	2.02874	0.0254844	0.176764	LAMP2;NRAS;CTSL;KRAS;MTMR4;PDPK1;RRAGC;PRKAA1;RRAS2;MAPK8
hsa04380	Osteoclast differentiation	128	10	4.92917	2.02874	0.0254844	0.176764	TGFBR1;NFKBIA;SOCS3;FOSL2;TGFBR2;JUND;PPP3CB;MAPK14;MAPK8;IFNAR2
hsa04730	Long-term depression	60	6	2.31055	2.59679	0.0271341	0.184286	GNA13;NRAS;PPP2R1B;KRAS;GNAI3;GNA12
hsa05160	Hepatitis C	131	10	5.0447	1.98228	0.0293302	0.194811	NRAS;PPP2R1B;NFKBIA;SOCS3;KRAS;PDPK1;MAPK14;MAPK8;CLDN1;IFNAR2
hsa04710	Circadian rhythm	31	4	1.19378	3.35069	0.029879	0.194811	FBXW11;CRY1;PRKAA1;FBXL3
hsa05170	Human immunodeficiency virus 1 infection	212	14	8.16394	1.71486	0.03401	0.217397	CFL2;NRAS;FBXW11;CRKL;NFKBIA;WEE1;CDK1;CRK;KRAS;GNAI3;AP1S3;PPP3CB;MAPK14;MAPK8
hsa04720	Long-term potentiation	67	6	2.58011	2.32548	0.0433901	0.267016	NRAS;PPP1CC;PPP1CB;KRAS;RAP1A;PPP3CB
hsa00250	Alanine, aspartate and glutamate metabolism	35	4	1.34782	2.96776	0.0441565	0.267016	GFPT1;GLS;PPAT;RIMKLB
hsa04012	ErbB signaling pathway	85	7	3.27328	2.13853	0.0447671	0.267016	NRAS;CRKL;ELK1;CRK;CDKN1B;KRAS;MAPK8
hsa05120	Epithelial cell signaling in Helicobacter pylori infection	68	6	2.61862	2.29128	0.0461197	0.267016	NFKBIA;ATP6V0A2;ATP6V1A;ADAM10;MAPK14;MAPK8
hsa05203	Viral carcinogenesis	201	13	7.74034	1.67951	0.0462078	0.267016	NRAS;GTF2A1;SRF;NFKBIA;CDK1;CDKN1B;KRAS;CDKN2A;PMAIP1;RBPJ;CCNE2;RB1;CCND1
hsa04625	C-type lectin receptor signaling pathway	104	8	4.00495	1.99753	0.0466868	0.267016	NRAS;NFKBIA;KRAS;RRAS2;PPP3CB;MAPK14;MAPK8;BCL10
hsa04920	Adipocytokine signaling pathway	69	6	2.65713	2.25807	0.0489539	0.275155	ACSL3;ADIPOR2;NFKBIA;SOCS3;PRKAA1;MAPK8
hsa00900	Terpenoid backbone biosynthesis	22	3	0.847201	3.54107	0.050657	0.276761	ZMPSTE24;HMGCS1;HMGCR
hsa05216	Thyroid cancer	37	4	1.42484	2.80734	0.0525029	0.276761	NRAS;KRAS;CTNNB1;CCND1
hsa01100	Metabolic pathways	1305	61	50.2544	1.21382	0.0543424	0.276761	AMD1;HACD2;GNPDA1;IMPAD1;GALNT1;MAT2B;DUT;POLR2B;DCK;ACSL3;IPMK;PIGA;SLC33A1;GFPT1;AGPS;B3GNT2;CHSY1;MINPP1;NNT;AGPAT5;GLS;PSAT1;ALG8;DEGS1;SACM1L;HMGCS1;RRM2B;POLR1B;RFK;ALG9;MSMO1;MTMR4;RPE;CHPT1;EXTL2;ATP6V0A2;ATP6V1A;STT3B;SPTLC2;RPIA;HIBADH;PIGK;PANK3;ACOX1;MTHFD2;B4GALT5;GALNT7;IDH3A;UGCG;RDH10;ETNK1;HMGCR;PPAT;MTMR6;PIP4K2B;CYP26B1;B4GALT3;NADK;CTH;RIMKLB;HSD17B12
hsa04310	Wnt signaling pathway	146	10	5.62234	1.77862	0.0548133	0.276761	FZD6;FBXW11;DVL2;TBL1XR1;WNT5A;DKK1;CTNNB1;PPP3CB;MAPK8;CCND1
hsa05214	Glioma	71	6	2.73415	2.19447	0.0549382	0.276761	NRAS;E2F3;KRAS;CDKN2A;RB1;CCND1
hsa05167	Kaposi sarcoma-associated herpesvirus infection	186	12	7.1627	1.67535	0.0549532	0.276761	NRAS;E2F3;NFKBIA;KRAS;FGF2;CTNNB1;PPP3CB;MAPK14;MAPK8;RB1;CCND1;IFNAR2
hsa03013	RNA transport	166	11	6.39252	1.72076	0.0551823	0.276761	SEH1L;NDC1;NUP93;NMD3;NUP37;RPP14;EIF4E;UBE2I;NXT2;EIF4A3;NUP153
hsa05224	Breast cancer	147	10	5.66084	1.76652	0.0569098	0.2811	FZD6;NRAS;E2F3;DVL2;KRAS;WNT5A;FGF2;CTNNB1;RB1;CCND1
hsa03015	mRNA surveillance pathway	91	7	3.50433	1.99753	0.0606416	0.295062	PPP2R1B;WDR82;PPP1CC;NUDT21;PPP1CB;NXT2;EIF4A3
hsa04010	MAPK signaling pathway	295	17	11.3602	1.49645	0.0623459	0.298893	TGFBR1;NRAS;CRKL;ELK1;SRF;CRK;KRAS;RAP1A;FGF2;TGFBR2;RRAS2;JUND;GNA12;STK4;PPP3CB;MAPK14;MAPK8
hsa04216	Ferroptosis	40	4	1.54037	2.59679	0.066515	0.313054	SLC39A14;ACSL3;SLC7A11;SLC11A2
hsa04921	Oxytocin signaling pathway	152	10	5.85339	1.70841	0.0681792	0.313054	NRAS;ELK1;PPP1CC;PPP1CB;KRAS;EEF2K;PRKAA1;GNAI3;PPP3CB;CCND1
hsa01230	Biosynthesis of amino acids	75	6	2.88819	2.07743	0.0681804	0.313054	MAT2B;PSAT1;RPE;RPIA;IDH3A;CTH
hsa04371	Apelin signaling pathway	137	9	5.27575	1.70592	0.0815504	0.358888	TGFBR1;TFAM;GNA13;NRAS;KRAS;PRKAA1;GNAI3;RRAS2;CCND1
hsa04024	cAMP signaling pathway	199	12	7.66332	1.5659	0.0821459	0.358888	ATP2B1;PPP1CC;PDE4D;NFKBIA;ATP2A2;PPP1CB;PDE3A;RAP1A;ACOX1;GNAI3;RRAS2;MAPK8
hsa04510	Focal adhesion	199	12	7.66332	1.5659	0.0821459	0.358888	CRKL;ELK1;PPP1CC;CRK;PPP1CB;ITGAV;PDPK1;RAP1A;XIAP;CTNNB1;MAPK8;CCND1
hsa01040	Biosynthesis of unsaturated fatty acids	27	3	1.03975	2.88532	0.0837412	0.358888	HACD2;ACOX1;HSD17B12
hsa05418	Fluid shear stress and atherosclerosis	138	9	5.31426	1.69356	0.0844583	0.358888	SDC4;BMPR1A;CTSL;ITGAV;MGST3;PRKAA1;CTNNB1;MAPK14;MAPK8
hsa04070	Phosphatidylinositol signaling system	99	7	3.81241	1.83611	0.0865801	0.358888	IMPAD1;IPMK;SACM1L;MTMR4;MTMR6;PIP4K2B;IP6K1
hsa05231	Choline metabolism in cancer	99	7	3.81241	1.83611	0.0865801	0.358888	NRAS;LYPLA1;SLC44A1;KRAS;PDPK1;CHPT1;MAPK8
hsa05169	Epstein-Barr virus infection	201	12	7.74034	1.55032	0.0869698	0.358888	PSMD11;E2F3;NFKBIA;CDKN1B;BCL2L11;RBPJ;MAPK14;MAPK8;CCNE2;RB1;CCND1;IFNAR2
hsa04660	T cell receptor signaling pathway	101	7	3.88942	1.79975	0.0939183	0.377992	NRAS;NFKBIA;KRAS;PDPK1;PPP3CB;MAPK14;BCL10
hsa04916	Melanogenesis	101	7	3.88942	1.79975	0.0939183	0.377992	FZD6;NRAS;DVL2;KRAS;WNT5A;GNAI3;CTNNB1
hsa04022	cGMP-PKG signaling pathway	163	10	6.27699	1.59312	0.0976859	0.383792	GNA13;ATP2B1;PPP1CC;SRF;ATP2A2;PPP1CB;PDE3A;GNAI3;GNA12;PPP3CB
hsa05142	Chagas disease (American trypanosomiasis)	102	7	3.92793	1.78211	0.0977139	0.383792	TGFBR1;PPP2R1B;NFKBIA;TGFBR2;GNAI3;MAPK14;MAPK8
hsa00533	Glycosaminoglycan biosynthesis	14	2	0.539128	3.70969	0.0991965	0.384311	B3GNT2;B4GALT3
hsa04142	Lysosome	123	8	4.73662	1.68897	0.101383	0.384311	LAMP2;LAPTM4A;CTSL;M6PR;ATP6V0A2;AP1S3;SLC17A5;SLC11A2
hsa04611	Platelet activation	123	8	4.73662	1.68897	0.101383	0.384311	GNA13;SNAP23;PPP1CC;PRKCI;PPP1CB;RAP1A;GNAI3;MAPK14
hsa05165	Human papillomavirus infection	339	18	13.0546	1.37882	0.102966	0.385827	FZD6;NRAS;PPP2R1B;DVL2;PRKCI;FOXO1;CDKN1B;ITGAV;KRAS;WNT5A;ATP6V0A2;ATP6V1A;RBPJ;CTNNB1;CCNE2;RB1;CCND1;IFNAR2
hsa04114	Oocyte meiosis	124	8	4.77513	1.67535	0.104974	0.38767	FBXW11;PPP2R1B;MAD2L1;PPP1CC;CDK1;PPP1CB;PPP3CB;CCNE2
hsa04340	Hedgehog signaling pathway	47	4	1.80993	2.21003	0.10584	0.38767	FBXW11;GAS1;SPOP;CCND1
hsa00062	Fatty acid elongation	30	3	1.15527	2.59679	0.107025	0.38767	HACD2;ABHD17C;HSD17B12
hsa01212	Fatty acid metabolism	48	4	1.84844	2.16399	0.112165	0.401822	HACD2;ACSL3;ACOX1;HSD17B12
hsa00512	Mucin type O-glycan biosynthesis	31	3	1.19378	2.51302	0.115291	0.408531	GALNT1;B4GALT5;GALNT7
hsa00510	N-Glycan biosynthesis	49	4	1.88695	2.11983	0.118654	0.413007	ALG8;ALG9;STT3B;B4GALT3
hsa04530	Tight junction	170	10	6.54655	1.52752	0.119851	0.413007	RAP2C;PPP2R1B;PRKCI;RAP1A;PRKAA1;ACTR2;AMOTL2;MAPK8;CLDN1;CCND1
hsa04664	Fc epsilon RI signaling pathway	68	5	2.61862	1.9094	0.120355	0.413007	NRAS;KRAS;PDPK1;MAPK14;MAPK8
hsa04211	Longevity regulating pathway	89	6	3.42731	1.75064	0.127671	0.430088	NRAS;ADIPOR2;FOXO1;KRAS;EIF4E;PRKAA1
hsa04926	Relaxin signaling pathway	130	8	5.00619	1.59802	0.127971	0.430088	TGFBR1;NRAS;NFKBIA;KRAS;TGFBR2;GNAI3;MAPK14;MAPK8
hsa04978	Mineral absorption	51	4	1.96397	2.03669	0.132103	0.439445	SLC30A1;ATP2B1;SLC31A1;SLC11A2
hsa04662	B cell receptor signaling pathway	71	5	2.73415	1.82872	0.137438	0.452575	NRAS;NFKBIA;KRAS;PPP3CB;BCL10
hsa04130	SNARE interactions in vesicular transport	34	3	1.30931	2.29128	0.141431	0.461064	SNAP23;BET1;STX2

## Sheet: GO Cellular Component
GeneSet	Description	Size	Overlap	Expect	Enrichment Ratio	P Value	FDR	Gene ID
GO:0031984	organelle subcompartment	1661	128	45.6957	2.80114	0	0	ZMPSTE24;GOLPH3;HACD2;ATL3;SRD5A1;GOLT1B;NDFIP2;RAB14;JKAMP;NRAS;TMEM14A;INSIG1;GALNT1;RAB18;TMEM38B;EDEM1;ACSL3;LEPROT;SSR1;SLC30A6;SOAT1;PIGA;MBTPS2;LPGAT1;SLC33A1;REEP3;RAB31;DERL2;YIPF6;HS2ST1;B3GNT2;MEST;MAGT1;CHSY1;TMEM87A;LMAN1;AGPAT5;ATL2;PPP6C;ALG8;EI24;APH1A;TMEM41B;DEGS1;C3orf52;SACM1L;RNF145;SAMD8;SPTSSA;GJC1;SPCS2;CDK1;INSIG2;TNKS2;STARD3NL;RHOBTB3;RFT1;ATP2A2;TMEM87B;PRKCI;TMEM33;VM…
GO:0044432	endoplasmic reticulum part	1332	93	36.6446	2.53789	0	0	ZMPSTE24;HACD2;ATL3;SRD5A1;JKAMP;KDELC2;TMEM14A;INSIG1;GALNT1;RAB18;TMEM38B;EDEM1;ACSL3;SSR1;SOAT1;PIGA;MBTPS2;LPGAT1;SLC33A1;REEP3;DERL2;MEST;MAGT1;MINPP1;LMAN1;AGPAT5;ATL2;DNAJC3;ALG8;EI24;APH1A;TMEM41B;DEGS1;C3orf52;SACM1L;RNF145;SAMD8;SPTSSA;GJC1;PCSK9;SPCS2;CDK1;INSIG2;STARD3NL;RFT1;ATP2A2;TMEM33;VMA21;RAB12;TMX1;UBE2J1;SEC11A;MMGT1;ALG9;RNF139;WLS;MGST3;MSMO1;DERL1;SLC9A6;TMED4;AMFR;WNT5A;C…
GO:0042175	nuclear outer membrane-endoplasmic reticulum membrane network	1072	86	29.4917	2.91607	0	0	ZMPSTE24;HACD2;ATL3;SRD5A1;RAB14;JKAMP;TMEM14A;INSIG1;GALNT1;RAB18;TMEM38B;EDEM1;ACSL3;SSR1;SOAT1;PIGA;MBTPS2;LPGAT1;SLC33A1;REEP3;DERL2;MEST;MAGT1;LMAN1;AGPAT5;ATL2;ALG8;EI24;APH1A;TMEM41B;DEGS1;C3orf52;SACM1L;RNF145;SAMD8;SPTSSA;GJC1;SPCS2;CDK1;INSIG2;STARD3NL;RFT1;ATP2A2;TMEM33;VMA21;RAB12;TMX1;UBE2J1;SEC11A;MMGT1;ALG9;RNF139;WLS;MGST3;MSMO1;DERL1;SLC9A6;TMED4;AMFR;CHPT1;EXTL2;CNIH1;JPH1;OSTC;…
GO:0098827	endoplasmic reticulum subcompartment	1053	85	28.969	2.93417	0	0	ZMPSTE24;HACD2;ATL3;SRD5A1;JKAMP;TMEM14A;INSIG1;GALNT1;RAB18;TMEM38B;EDEM1;ACSL3;SSR1;SOAT1;PIGA;MBTPS2;LPGAT1;SLC33A1;REEP3;DERL2;MEST;MAGT1;LMAN1;AGPAT5;ATL2;ALG8;EI24;APH1A;TMEM41B;DEGS1;C3orf52;SACM1L;RNF145;SAMD8;SPTSSA;GJC1;SPCS2;CDK1;INSIG2;STARD3NL;RFT1;ATP2A2;TMEM33;VMA21;RAB12;TMX1;UBE2J1;SEC11A;MMGT1;ALG9;RNF139;WLS;MGST3;MSMO1;DERL1;SLC9A6;TMED4;AMFR;CHPT1;EXTL2;CNIH1;JPH1;OSTC;BET1;S…
GO:0005789	endoplasmic reticulum membrane	1049	85	28.859	2.94536	0	0	ZMPSTE24;HACD2;ATL3;SRD5A1;JKAMP;TMEM14A;INSIG1;GALNT1;RAB18;TMEM38B;EDEM1;ACSL3;SSR1;SOAT1;PIGA;MBTPS2;LPGAT1;SLC33A1;REEP3;DERL2;MEST;MAGT1;LMAN1;AGPAT5;ATL2;ALG8;EI24;APH1A;TMEM41B;DEGS1;C3orf52;SACM1L;RNF145;SAMD8;SPTSSA;GJC1;SPCS2;CDK1;INSIG2;STARD3NL;RFT1;ATP2A2;TMEM33;VMA21;RAB12;TMX1;UBE2J1;SEC11A;MMGT1;ALG9;RNF139;WLS;MGST3;MSMO1;DERL1;SLC9A6;TMED4;AMFR;CHPT1;EXTL2;CNIH1;JPH1;OSTC;BET1;S…
GO:0005783	endoplasmic reticulum	1861	113	51.1979	2.20712	2.22045e-16	4.34837e-14	TMEM30A;ZMPSTE24;HACD2;ATL3;SRD5A1;GOLT1B;NDFIP2;RAB14;JKAMP;KDELC2;TMEM14A;SLC30A1;INSIG1;GALNT1;RAB18;TMEM38B;EDEM1;ACSL3;SSR1;SOAT1;PIGA;MBTPS2;YIPF4;LPGAT1;SLC33A1;REEP3;DERL2;YIPF6;B3GNT2;MEST;MAGT1;VHL;MINPP1;LMAN1;AGPAT5;ATL2;DNAJC3;ALG8;EI24;APH1A;TMEM41B;DEGS1;C3orf52;SACM1L;RNF145;SAMD8;SPTSSA;GJC1;PCSK9;POFUT1;PLEKHF2;SPCS2;CDK1;INSIG2;STARD3NL;RFT1;ATP2A2;TMEM33;VMA21;RAB12;TMX1;UBE2J…
GO:0098805	whole membrane	1630	98	44.8428	2.18541	6.28386e-14	1.05479e-11	TMEM30A;TGFBR1;LAMP2;MAL2;PRKAR2A;CMTM6;SLC30A5;NDFIP2;SDC4;RAB14;BRI3BP;MCL1;RAP2C;NRAS;LAPTM4A;SEH1L;ABCD3;TOMM20;ABHD17C;RAB18;RAP2B;SLC44A1;ACSL3;LEPROT;PPP2R1B;SNAP23;TM9SF2;BMPR1A;RAB31;ATP2B1;AGPS;RAP2A;CXADR;MAGT1;PPP1CC;LMAN1;AGPAT5;SYPL1;APH1A;DEGS1;PCSK9;SPRED1;CD47;CPNE3;DRAM1;PLEKHF2;VPS26A;CRK;ATAD1;STARD3NL;VMA21;RAB12;MMGT1;PMEPA1;ITGAV;RGMB;LNPEP;KRAS;SPG21;WLS;CORO1C;SLC9A6;MTMR…
GO:0000139	Golgi membrane	728	54	20.028	2.69623	3.20624e-11	4.70916e-09	GOLPH3;GOLT1B;NDFIP2;RAB14;NRAS;GALNT1;LEPROT;SLC30A6;MBTPS2;SLC33A1;RAB31;YIPF6;HS2ST1;B3GNT2;CHSY1;TMEM87A;LMAN1;PPP6C;APH1A;SACM1L;SAMD8;TNKS2;RHOBTB3;TMEM87B;PRKCI;RAB12;MMGT1;UNC50;PMEPA1;SLC35A3;CHST3;WLS;ZDHHC20;C6orf89;M6PR;CHPT1;CNIH1;GNPNAT1;BET1;NDFIP1;ADAM10;IER3IP1;DSEL;GNAI3;AP1S3;B4GALT5;GALNT7;UGCG;COG5;SLC35A5;SLC35A2;RAB40B;B4GALT3;ZDHHC13
GO:0098791	Golgi subcompartment	829	58	22.8066	2.54313	5.74847e-11	7.50494e-09	GOLPH3;GOLT1B;NDFIP2;RAB14;NRAS;GALNT1;LEPROT;SLC30A6;MBTPS2;SLC33A1;RAB31;YIPF6;HS2ST1;B3GNT2;CHSY1;TMEM87A;LMAN1;PPP6C;APH1A;SACM1L;SAMD8;TNKS2;RHOBTB3;TMEM87B;PRKCI;RAB12;MMGT1;UNC50;PMEPA1;SLC35A3;CHST3;WLS;ZDHHC20;C6orf89;M6PR;CHPT1;ARL5A;CNIH1;GNPNAT1;BET1;NDFIP1;ADAM10;IER3IP1;DSEL;GNAI3;AP1S3;B4GALT5;GALNT7;TBC1D23;UGCG;COG5;SLC35A5;FAM91A1;SLC35A2;ATP9A;RAB40B;B4GALT3;ZDHHC13
GO:0005794	Golgi apparatus	1516	86	41.7066	2.06202	6.45779e-11	7.5879e-09	UHMK1;TMEM30A;GOLPH3;GOLT1B;SLC30A5;NDFIP2;SDC4;RAB14;IMPAD1;NRAS;SLC30A1;LAPTM4A;GALNT1;RAB18;SLC30A7;RP2;ACSL3;LEPROT;SLC30A6;MBTPS2;YIPF4;SLC33A1;RAB31;YIPF6;HS2ST1;B3GNT2;CHSY1;TMEM87A;LMAN1;PPP6C;EI24;APH1A;SACM1L;SAMD8;PCSK9;TNKS2;RHOBTB3;TMEM87B;HOOK3;PRKCI;RAB12;MMGT1;UNC50;PMEPA1;SLC35A3;CHST3;SERINC5;SPG21;WLS;ZDHHC20;C6orf89;TMED4;AMFR;M6PR;WNT5A;CHPT1;ARL5A;CNIH1;GNPNAT1;BET1;NDFIP1;A…
GO:1902494	catalytic complex	1346	79	37.0297	2.13342	8.95798e-11	9.56875e-09	TGFBR1;PRKAR2A;GNA13;FBXW11;MAT2B;UBE3C;POLR2B;MRGBP;PPP2R1B;SOCS5;PSMD11;PIGA;POLR2M;WDR82;PPP4R2;RMND5A;CCNG2;CBX5;GTF2A1;MAGT1;VHL;PPP1CC;CCNT1;RPRD1A;DCAF7;SPTSSA;KLHL15;MSL1;ELMSAN1;TBL1XR1;SOCS3;SPCS2;CDK1;MTA2;TAF13;POLR1B;SPOP;TCEA1;UBE2B;SEC11A;AGO2;CDKN1B;PPP1CB;MTF2;PSMD10;RPP14;TADA2B;RABGGTB;UBE2I;YY1;OSTC;STT3B;SPTLC2;GID8;PRKAA1;MSL2;PIGK;KCTD5;GNAI3;PRKAR1A;SNRPB2;GPD2;RNF11;OTULI…
GO:0044431	Golgi apparatus part	942	62	25.9153	2.39241	1.44827e-10	1.37302e-08	GOLPH3;GOLT1B;NDFIP2;SDC4;RAB14;IMPAD1;NRAS;GALNT1;LEPROT;SLC30A6;MBTPS2;SLC33A1;RAB31;YIPF6;HS2ST1;B3GNT2;CHSY1;TMEM87A;LMAN1;PPP6C;APH1A;SACM1L;SAMD8;TNKS2;RHOBTB3;TMEM87B;HOOK3;PRKCI;RAB12;MMGT1;UNC50;PMEPA1;SLC35A3;CHST3;WLS;ZDHHC20;C6orf89;M6PR;WNT5A;CHPT1;ARL5A;CNIH1;GNPNAT1;BET1;NDFIP1;ADAM10;IER3IP1;DSEL;GNAI3;AP1S3;B4GALT5;GALNT7;TBC1D23;UGCG;COG5;SLC35A5;FAM91A1;SLC35A2;ATP9A;RAB40B;B4G…
GO:0005768	endosome	873	59	24.0171	2.45659	1.51909e-10	1.37302e-08	TGFBR1;LAMP2;GOLPH3;LEPROTL1;CMTM6;NDFIP2;RAB14;RAP2C;LAPTM4A;ABHD17C;ARRDC3;NIPA2;ARPC5;RAP2B;LEPROT;TM9SF2;PRDX3;RAB31;DERL2;RAP2A;CTSL;APH1A;PCSK9;SLC31A1;PLEKHF2;VOPP1;VPS26A;STARD3NL;PRKCI;ZFYVE21;RAB12;MMGT1;CDKN1B;PMEPA1;LNPEP;SPG21;WLS;DERL1;SLC9A6;MTMR4;RRAGC;M6PR;RAP1A;ATP6V0A2;GNPNAT1;TMEM106B;NDFIP1;AMOTL2;SPPL2A;ZDHHC2;RNF11;DKK1;SNX11;AVL9;RAB23;SLC11A2;SNX13;ATP9A;ARL8B
GO:1990234	transferase complex	766	54	21.0734	2.56247	2.1326e-10	1.78986e-08	TGFBR1;PRKAR2A;FBXW11;MAT2B;POLR2B;MRGBP;SOCS5;PIGA;POLR2M;WDR82;RMND5A;CCNG2;CBX5;GTF2A1;MAGT1;VHL;CCNT1;RPRD1A;DCAF7;SPTSSA;KLHL15;MSL1;SOCS3;CDK1;TAF13;POLR1B;SPOP;TCEA1;UBE2B;CDKN1B;MTF2;TADA2B;RABGGTB;UBE2I;OSTC;STT3B;SPTLC2;GID8;PRKAA1;MSL2;KCTD5;PRKAR1A;RNF11;OTULIN;DYRK2;TAF2;FBXO45;FBXL3;CCNE2;PHC1;KLHL9;RB1;CCND1;CBX8
GO:0044440	endosomal part	508	39	13.9756	2.79059	8.01114e-09	6.27539e-07	LAMP2;CMTM6;NDFIP2;RAB14;RAP2C;LAPTM4A;ABHD17C;RAP2B;LEPROT;TM9SF2;RAB31;RAP2A;CTSL;APH1A;PCSK9;PLEKHF2;VPS26A;STARD3NL;RAB12;MMGT1;PMEPA1;LNPEP;SPG21;WLS;SLC9A6;MTMR4;RRAGC;ATP6V0A2;GNPNAT1;TMEM106B;NDFIP1;SPPL2A;ZDHHC2;DKK1;RAB23;SLC11A2;SNX13;ATP9A;ARL8B
GO:0010008	endosome membrane	461	36	12.6825	2.83855	1.99e-08	1.46141e-06	LAMP2;CMTM6;NDFIP2;RAB14;RAP2C;LAPTM4A;ABHD17C;RAP2B;LEPROT;TM9SF2;RAB31;RAP2A;APH1A;PCSK9;PLEKHF2;VPS26A;STARD3NL;RAB12;MMGT1;PMEPA1;SPG21;WLS;SLC9A6;MTMR4;ATP6V0A2;GNPNAT1;TMEM106B;NDFIP1;SPPL2A;ZDHHC2;DKK1;RAB23;SLC11A2;SNX13;ATP9A;ARL8B
GO:0005635	nuclear envelope	455	35	12.5175	2.79609	4.58478e-08	3.16889e-06	LBR;ZMPSTE24;DPY19L1;PUM2;SLC30A1;SEH1L;NDC1;TMEM38B;NEMP1;POLR2M;MAD2L1;CBX5;BNIP2;AGPAT5;SPIN1;EI24;DPY19L4;PDE4D;LMNB2;NUP93;TNKS2;TMEM33;UNC50;PCID2;NUP37;MGST3;IPO8;SUN1;UBE2I;AGFG1;NXT2;MTDH;NUP153;MTMR6;RAB40B
GO:0044433	cytoplasmic vesicle part	1462	74	40.221	1.83984	2.01851e-07	1.31764e-05	TMEM30A;LAMP2;CLIC4;CMTM6;FZD6;SLC30A5;NDFIP2;RAB14;RAP2C;NRAS;LAPTM4A;ABHD17C;RAB18;ARPC5;RAP2B;LEPROT;PSMD11;SNAP23;TM9SF2;FAM49B;RAB31;RAP2A;MAGT1;LMAN1;CTSL;DNAJC3;SYPL1;APH1A;DEGS1;PCSK9;CD47;CPNE3;PLEKHF2;VOPP1;VPS26A;ACTR1B;STARD3NL;VMA21;RAB12;MMGT1;PMEPA1;ITGAV;LNPEP;SPG21;WLS;SLC9A6;MTMR4;RRAGC;M6PR;WNT5A;RAP1A;CNIH1;ATP6V0A2;GNPNAT1;TMEM106B;NDFIP1;ADAM10;ACTR2;SPPL2A;GGH;AP1S3;ZDHHC2;…
GO:0031967	organelle envelope	1156	62	31.8026	1.94952	3.21063e-07	1.88624e-05	LBR;ZMPSTE24;GOLPH3;BRI3BP;DPY19L1;MCL1;PUM2;TMEM14A;SLC30A1;SEH1L;TOMM20;NDC1;TMEM65;TMEM38B;SLC44A1;ACSL3;NEMP1;POLR2M;MAD2L1;CBX5;BNIP2;PPP1CC;NNT;AGPAT5;SPIN1;EI24;DPY19L4;PDE4D;SLC25A24;LMNB2;NUP93;TNKS2;TMEM33;SLC25A36;UNC50;PCID2;NUP37;SLC25A32;MGST3;IPO8;SUN1;MTX3;TIMM10B;GRPEL2;UBE2I;BCL2L11;AGFG1;NLN;NXT2;MTDH;PMAIP1;GPD2;TXNIP;SLC25A40;MRPL39;NUP153;SLC11A2;MTMR6;TIGAR;RAB40B;TMEM70;RE…
GO:0031975	envelope	1156	62	31.8026	1.94952	3.21063e-07	1.88624e-05	LBR;ZMPSTE24;GOLPH3;BRI3BP;DPY19L1;MCL1;PUM2;TMEM14A;SLC30A1;SEH1L;TOMM20;NDC1;TMEM65;TMEM38B;SLC44A1;ACSL3;NEMP1;POLR2M;MAD2L1;CBX5;BNIP2;PPP1CC;NNT;AGPAT5;SPIN1;EI24;DPY19L4;PDE4D;SLC25A24;LMNB2;NUP93;TNKS2;TMEM33;SLC25A36;UNC50;PCID2;NUP37;SLC25A32;MGST3;IPO8;SUN1;MTX3;TIMM10B;GRPEL2;UBE2I;BCL2L11;AGFG1;NLN;NXT2;MTDH;PMAIP1;GPD2;TXNIP;SLC25A40;MRPL39;NUP153;SLC11A2;MTMR6;TIGAR;RAB40B;TMEM70;RE…
GO:0005739	mitochondrion	1555	71	42.7795	1.65967	1.4423e-05	0.000807004	GOLPH3;CLIC4;TFAM;NDFIP2;SOX4;ZBTB6;BRI3BP;TFDP1;MCL1;TMEM14A;ABCD3;TOMM20;FASTKD3;TMEM65;DUT;SLC44A1;ACSL3;ELK1;MYCBP;PPTC7;PRDX3;AGPS;VHL;PPP1CC;NNT;AGPAT5;CRY1;GLS;PPP6C;GK5;APH1A;DEGS1;CPNE3;SLC25A24;CDK1;RRM2B;NR3C1;MFHAS1;FOXO1;GSR;SLC25A36;DDX6;IREB2;KRAS;SLC25A32;SLC9A6;MTFR1;MTX3;TIMM10B;GRPEL2;BCL2L11;SGK1;HIBADH;NLN;MTHFD2;CREBZF;PMAIP1;GPD2;IDH3A;TXNIP;SLC25A40;MRPL39;SLC11A2;MAPK14;D…
GO:0005764	lysosome	669	38	18.4048	2.06468	2.05665e-05	0.0010858	TMEM30A;LAMP2;CMTM6;SDC4;RAB14;LAPTM4A;SEH1L;ARRDC3;SNAP23;MAGT1;CTSL;DNAJC3;PCSK9;CPNE3;DRAM1;VPS26A;STARD3NL;MFHAS1;VMA21;RAB12;LNPEP;RRAGC;M6PR;ATP6V0A2;ATP6V1A;TMEM106B;ACTR2;GNAI3;SPPL2A;GGH;AP1S3;FUCA2;WDR45B;BRI3;SLC17A5;SLC11A2;ARL8B;BCL10
GO:0000323	lytic vacuole	670	38	18.4323	2.06159	2.1254e-05	0.0010858	TMEM30A;LAMP2;CMTM6;SDC4;RAB14;LAPTM4A;SEH1L;ARRDC3;SNAP23;MAGT1;CTSL;DNAJC3;PCSK9;CPNE3;DRAM1;VPS26A;STARD3NL;MFHAS1;VMA21;RAB12;LNPEP;RRAGC;M6PR;ATP6V0A2;ATP6V1A;TMEM106B;ACTR2;GNAI3;SPPL2A;GGH;AP1S3;FUCA2;WDR45B;BRI3;SLC17A5;SLC11A2;ARL8B;BCL10
GO:0061695	transferase complex, transferring phosphorus-containing groups	254	20	6.98778	2.86214	2.60669e-05	0.00127619	TGFBR1;PRKAR2A;POLR2B;SOCS5;POLR2M;CCNG2;GTF2A1;CCNT1;RPRD1A;SOCS3;CDK1;TAF13;POLR1B;TCEA1;PRKAA1;PRKAR1A;TAF2;CCNE2;RB1;CCND1
GO:0005765	lysosomal membrane	345	24	9.49127	2.52864	3.2549e-05	0.00148387	TMEM30A;LAMP2;CMTM6;RAB14;LAPTM4A;SEH1L;MAGT1;PCSK9;CPNE3;DRAM1;STARD3NL;RAB12;LNPEP;M6PR;ATP6V0A2;ATP6V1A;TMEM106B;GNAI3;SPPL2A;AP1S3;BRI3;SLC17A5;SLC11A2;ARL8B
GO:0090575	RNA polymerase II transcription factor complex	159	15	4.37424	3.42917	3.40058e-05	0.00148387	YAP1;TFDP1;GTF2A1;E2F3;NFYB;CEBPB;TAF13;TCEA1;MED17;JUND;POU2F1;TAF2;CTNNB1;NR1D2;RB1
GO:0098852	lytic vacuole membrane	346	24	9.51879	2.52133	3.40975e-05	0.00148387	TMEM30A;LAMP2;CMTM6;RAB14;LAPTM4A;SEH1L;MAGT1;PCSK9;CPNE3;DRAM1;STARD3NL;RAB12;LNPEP;M6PR;ATP6V0A2;ATP6V1A;TMEM106B;GNAI3;SPPL2A;AP1S3;BRI3;SLC17A5;SLC11A2;ARL8B
GO:0044451	nucleoplasm part	1087	53	29.9044	1.77231	3.61359e-05	0.00151642	EAF1;IMPAD1;RP2;GINS1;POLR2B;MRGBP;RBM27;POLR2M;WDR82;CBX5;GTF2A1;PPP1CC;CCNT1;RPRD1A;DCAF7;MSL1;DVL2;ELMSAN1;TBL1XR1;ZIC2;NUDT21;PKN2;MTA2;TAF13;SPOP;TCEA1;NR3C1;MTF2;TDG;MED28;SMNDC1;PPP1R8;TADA2B;SRSF10;UBE2I;PRKAA1;MSL2;SGK1;CNOT7;KLF11;SNRPB2;MTDH;HIPK1;MED17;ELL2;EIF4A3;TAF2;STK4;FBXL3;MAPK14;FAM76B;RB1;SRSF8
GO:0055037	recycling endosome	164	15	4.51179	3.32462	4.8769e-05	0.00192584	CMTM6;RAB14;RAP2C;ABHD17C;RAP2B;RAP2A;SLC31A1;RAB12;SLC9A6;AMOTL2;ZDHHC2;RNF11;AVL9;SLC11A2;ATP9A
GO:0005667	transcription factor complex	355	24	9.76638	2.45741	5.13171e-05	0.00192584	SOX4;RCOR1;YAP1;TFDP1;GTF2A1;SMAD5;E2F3;ELMSAN1;NFYB;CEBPB;MTA2;TAF13;IVNS1ABP;TCEA1;YY1;RBPJ;MED17;JUND;POU2F1;ETS1;TAF2;CTNNB1;NR1D2;RB1
GO:0030176	integral component of endoplasmic reticulum membrane	146	14	4.0166	3.48554	5.16196e-05	0.00192584	ZMPSTE24;INSIG1;EDEM1;DERL2;SACM1L;SAMD8;INSIG2;TMEM33;MMGT1;DERL1;AMFR;PIGK;SPPL2A;EMC1
GO:0030014	CCR4-NOT complex	16	5	0.440175	11.3591	5.24483e-05	0.00192584	CNOT8;CNOT6;TOB1;CNOT6L;CNOT7
GO:0005925	focal adhesion	404	26	11.1144	2.3393	5.76499e-05	0.00205269	G3BP1;PRKAR2A;GNA13;SDC4;ARPC5;SNAP23;PPP1CC;ADAM9;CPNE3;ZFYVE21;PPP1CB;MTF2;ITGAV;KRAS;CORO1C;PDPK1;MARCKS;ADAM10;ACTR2;RRAS2;KLF11;TSPAN9;NCKAP1;CTNNB1;GNA12;TES
GO:0005924	cell-substrate adherens junction	407	26	11.197	2.32206	6.51458e-05	0.00225136	G3BP1;PRKAR2A;GNA13;SDC4;ARPC5;SNAP23;PPP1CC;ADAM9;CPNE3;ZFYVE21;PPP1CB;MTF2;ITGAV;KRAS;CORO1C;PDPK1;MARCKS;ADAM10;ACTR2;RRAS2;KLF11;TSPAN9;NCKAP1;CTNNB1;GNA12;TES
GO:0005773	vacuole	760	40	20.9083	1.91311	6.86409e-05	0.00226606	TMEM30A;LAMP2;CMTM6;SDC4;RAB14;LAPTM4A;SEH1L;ARRDC3;SNAP23;MAGT1;CTSL;DNAJC3;PCSK9;CPNE3;DRAM1;VPS26A;STARD3NL;MFHAS1;VMA21;RAB12;LNPEP;RRAGC;M6PR;ATP6V0A2;ATP6V1A;TMEM106B;ACTR2;GNAI3;SPPL2A;GGH;AP1S3;FUCA2;RAB23;WDR45B;BRI3;SLC17A5;SLC11A2;ARL8B;PIP4K2B;BCL10
GO:0005769	early endosome	339	23	9.32621	2.46617	6.94283e-05	0.00226606	CMTM6;RAB14;ARRDC3;NIPA2;PRDX3;RAB31;DERL2;PCSK9;PLEKHF2;VPS26A;MMGT1;PMEPA1;LNPEP;WLS;DERL1;SLC9A6;MTMR4;RAP1A;RNF11;DKK1;SLC11A2;SNX13;ATP9A
GO:0030055	cell-substrate junction	411	26	11.307	2.29946	7.64996e-05	0.00242938	G3BP1;PRKAR2A;GNA13;SDC4;ARPC5;SNAP23;PPP1CC;ADAM9;CPNE3;ZFYVE21;PPP1CB;MTF2;ITGAV;KRAS;CORO1C;PDPK1;MARCKS;ADAM10;ACTR2;RRAS2;KLF11;TSPAN9;NCKAP1;CTNNB1;GNA12;TES
GO:0005912	adherens junction	538	31	14.8009	2.09447	9.22271e-05	0.00278214	G3BP1;PRKAR2A;GNA13;SDC4;ARPC5;SNAP23;CXADR;PPP1CC;ADAM9;TMEM47;CPNE3;ATP2A2;ZFYVE21;PPP1CB;MTF2;DDX6;ITGAV;FRS2;KRAS;CORO1C;PDPK1;MARCKS;ADAM10;ACTR2;RRAS2;KLF11;TSPAN9;NCKAP1;CTNNB1;GNA12;TES
GO:0031227	intrinsic component of endoplasmic reticulum membrane	154	14	4.23669	3.30447	9.23435e-05	0.00278214	ZMPSTE24;INSIG1;EDEM1;DERL2;SACM1L;SAMD8;INSIG2;TMEM33;MMGT1;DERL1;AMFR;PIGK;SPPL2A;EMC1
GO:0044798	nuclear transcription factor complex	196	16	5.39214	2.96728	0.000108165	0.00314796	SOX4;YAP1;TFDP1;GTF2A1;E2F3;NFYB;CEBPB;TAF13;TCEA1;MED17;JUND;POU2F1;TAF2;CTNNB1;NR1D2;RB1
GO:0005643	nuclear pore	85	10	2.33843	4.27637	0.000111723	0.00314796	SEH1L;NDC1;MAD2L1;NUP93;TMEM33;PCID2;NUP37;AGFG1;NXT2;NUP153
GO:0005774	vacuolar membrane	397	25	10.9218	2.28899	0.000112523	0.00314796	TMEM30A;LAMP2;CMTM6;RAB14;LAPTM4A;SEH1L;MAGT1;PCSK9;CPNE3;DRAM1;STARD3NL;RAB12;LNPEP;RRAGC;M6PR;ATP6V0A2;ATP6V1A;TMEM106B;GNAI3;SPPL2A;AP1S3;BRI3;SLC17A5;SLC11A2;ARL8B
GO:0055038	recycling endosome membrane	71	9	1.95328	4.60764	0.000137329	0.00360073	CMTM6;RAB14;RAP2C;ABHD17C;RAP2B;RAP2A;RAB12;SLC9A6;ZDHHC2
GO:0005637	nuclear inner membrane	56	8	1.54061	5.19274	0.0001379	0.00360073	LBR;ZMPSTE24;DPY19L1;NEMP1;DPY19L4;LMNB2;UNC50;SUN1
GO:0030173	integral component of Golgi membrane	56	8	1.54061	5.19274	0.0001379	0.00360073	SAMD8;UNC50;SLC35A3;ZDHHC20;BET1;IER3IP1;SLC35A5;SLC35A2
GO:0044437	vacuolar part	552	31	15.186	2.04135	0.00014644	0.00374059	TMEM30A;LAMP2;CMTM6;SDC4;RAB14;LAPTM4A;SEH1L;MAGT1;CTSL;DNAJC3;PCSK9;CPNE3;DRAM1;STARD3NL;RAB12;LNPEP;RRAGC;M6PR;ATP6V0A2;ATP6V1A;TMEM106B;ACTR2;GNAI3;SPPL2A;GGH;AP1S3;FUCA2;BRI3;SLC17A5;SLC11A2;ARL8B
GO:0070161	anchoring junction	554	31	15.2411	2.03398	0.000156167	0.00383888	G3BP1;PRKAR2A;GNA13;SDC4;ARPC5;SNAP23;CXADR;PPP1CC;ADAM9;TMEM47;CPNE3;ATP2A2;ZFYVE21;PPP1CB;MTF2;DDX6;ITGAV;FRS2;KRAS;CORO1C;PDPK1;MARCKS;ADAM10;ACTR2;RRAS2;KLF11;TSPAN9;NCKAP1;CTNNB1;GNA12;TES
GO:0016442	RISC complex	11	4	0.30262	13.2179	0.00016009	0.00383888	DCP2;AGO2;DDX6;EIF4E
GO:0031332	RNAi effector complex	11	4	0.30262	13.2179	0.00016009	0.00383888	DCP2;AGO2;DDX6;EIF4E
GO:0031228	intrinsic component of Golgi membrane	61	8	1.67817	4.7671	0.000253559	0.00595863	SAMD8;UNC50;SLC35A3;ZDHHC20;BET1;IER3IP1;SLC35A5;SLC35A2
GO:0008287	protein serine/threonine phosphatase complex	47	7	1.29301	5.41371	0.000276953	0.00625807	PPP2R1B;WDR82;PPP4R2;PPP1CC;PPP1CB;SHOC2;PPP3CB
GO:1903293	phosphatase complex	47	7	1.29301	5.41371	0.000276953	0.00625807	PPP2R1B;WDR82;PPP4R2;PPP1CC;PPP1CB;SHOC2;PPP3CB
GO:0044322	endoplasmic reticulum quality control compartment	23	5	0.632752	7.90199	0.000344556	0.00763875	EDEM1;DERL2;RNF139;AMFR;TRIM13
GO:0005770	late endosome	242	17	6.65765	2.55345	0.00040257	0.00873237	LAMP2;NDFIP2;RAB14;LAPTM4A;DERL2;PCSK9;SLC31A1;STARD3NL;DERL1;SLC9A6;M6PR;RAP1A;GNPNAT1;TMEM106B;SPPL2A;SLC11A2;ARL8B
GO:0045121	membrane raft	311	20	8.5559	2.33757	0.000408749	0.00873237	TGFBR1;LAMP2;MAL2;PRKAR2A;SDC4;RAP2B;PPP2R1B;BMPR1A;ATP2B1;CXADR;SPRED1;CRK;RGMB;KRAS;CORO1C;TGFBR2;GNAI3;PRKAR1A;CTNNB1;BCL10
GO:0098857	membrane microdomain	312	20	8.58341	2.33008	0.000425867	0.0089356	TGFBR1;LAMP2;MAL2;PRKAR2A;SDC4;RAP2B;PPP2R1B;BMPR1A;ATP2B1;CXADR;SPRED1;CRK;RGMB;KRAS;CORO1C;TGFBR2;GNAI3;PRKAR1A;CTNNB1;BCL10
GO:0031901	early endosome membrane	139	12	3.82402	3.13806	0.000463925	0.00956336	CMTM6;RAB14;RAB31;PLEKHF2;MMGT1;PMEPA1;WLS;SLC9A6;MTMR4;DKK1;SNX13;ATP9A
GO:0030667	secretory granule membrane	293	19	8.06071	2.35711	0.000511045	0.0103531	TMEM30A;LAMP2;CMTM6;SLC30A5;RAB14;RAP2C;NRAS;RAB18;RAP2B;SNAP23;RAB31;MAGT1;DEGS1;CD47;CPNE3;ITGAV;RAP1A;ADAM10;BRI3
GO:0030054	cell junction	1268	55	34.8839	1.57666	0.000521135	0.0103785	TGFBR1;CLIC4;SLC16A1;G3BP1;PRKAR2A;GNA13;SLC7A2;SDC4;RAP2C;ABHD17C;TMEM65;ARPC5;DCP2;RAP2B;SNAP23;CXADR;PPP1CC;ADAM9;TMEM47;GJC1;CPNE3;PKN2;ATAD1;ATP2A2;PRKCI;ZFYVE21;AGO2;PPP1CB;MTF2;DDX6;ITGAV;FRS2;KRAS;CORO1C;PDPK1;MARCKS;RAP1A;GID8;NDFIP1;ADAM10;ACTR2;AMOTL2;RRAS2;KLF11;MTDH;TSPAN9;NCKAP1;RAB23;CTNNB1;FBXO45;SLC17A5;GNA12;TES;CLDN1;CCND1
GO:0031301	integral component of organelle membrane	204	15	5.61223	2.67273	0.000541174	0.010598	LBR;LAMP2;TOMM20;SYPL1;SAMD8;VOPP1;UNC50;SLC35A3;ZDHHC20;SUN1;BET1;IER3IP1;SLC35A5;SLC35A2;TMEM70
GO:0005802	trans-Golgi network	227	16	6.24498	2.56206	0.000569398	0.0109679	GOLPH3;RAB14;RAB31;YIPF6;RHOBTB3;RAB12;CHST3;WLS;M6PR;ARL5A;ADAM10;AP1S3;TBC1D23;COG5;FAM91A1;ATP9A
GO:0000151	ubiquitin ligase complex	273	18	7.51049	2.39665	0.000585786	0.0111016	FBXW11;RMND5A;VHL;DCAF7;KLHL15;SPOP;UBE2B;CDKN1B;GID8;KCTD5;RNF11;OTULIN;DYRK2;FBXO45;FBXL3;PHC1;KLHL9;CBX8
GO:1902911	protein kinase complex	105	10	2.88865	3.46183	0.000632274	0.0117924	TGFBR1;PRKAR2A;CCNG2;CCNT1;CDK1;PRKAA1;PRKAR1A;CCNE2;RB1;CCND1
GO:0072357	PTW/PP1 phosphatase complex	7	3	0.192577	15.5782	0.000666865	0.0121393	WDR82;PPP1CC;PPP1CB
GO:0048471	perinuclear region of cytoplasm	684	34	18.8175	1.80683	0.000671538	0.0121393	CLIC4;MAL2;SRD5A1;NDFIP2;RAB14;PUM2;GALNT1;SLC30A7;MTPN;ACSL3;MAD2L1;BNIP2;PCSK9;PKN2;TNKS2;ATP2A2;DDX6;LNPEP;SERINC5;EIF4E;ZDHHC20;AMFR;M6PR;RAP1A;NDFIP1;ADAM10;NXT2;MTDH;CTNNB1;SLC11A2;ATP9A;TRIM13;RAB40B;BCL10
GO:0098589	membrane region	324	20	8.91355	2.24378	0.000685335	0.012201	TGFBR1;LAMP2;MAL2;PRKAR2A;SDC4;RAP2B;PPP2R1B;BMPR1A;ATP2B1;CXADR;SPRED1;CRK;RGMB;KRAS;CORO1C;TGFBR2;GNAI3;PRKAR1A;CTNNB1;BCL10
GO:0005798	Golgi-associated vesicle	169	13	4.64935	2.79609	0.000821409	0.0144053	RAB14;YIPF6;LMAN1;PCSK9;VMA21;SPG21;TMED4;CNIH1;ADAM10;IER3IP1;DDHD2;SPPL2A;ZDHHC13
GO:0000307	cyclin-dependent protein kinase holoenzyme complex	41	6	1.12795	5.31939	0.000834397	0.0144179	CCNG2;CCNT1;CDK1;CCNE2;RB1;CCND1
GO:0035579	specific granule membrane	91	9	2.5035	3.59497	0.000890981	0.0151725	TMEM30A;CMTM6;RAP2B;SNAP23;DEGS1;CD47;ITGAV;RAP1A;ADAM10
GO:0012506	vesicle membrane	767	36	21.1009	1.70609	0.00130836	0.0219618	TMEM30A;LAMP2;CLIC4;CMTM6;FZD6;SLC30A5;RAB14;RAP2C;NRAS;RAB18;RAP2B;SNAP23;RAB31;MAGT1;LMAN1;SYPL1;DEGS1;CD47;CPNE3;VOPP1;ATP2A2;VMA21;ITGAV;LNPEP;WLS;M6PR;WNT5A;RAP1A;CNIH1;ATP6V0A2;ADAM10;AP1S3;RAB23;BRI3;SLC17A5;ZDHHC13
GO:0030659	cytoplasmic vesicle membrane	746	35	20.5232	1.70539	0.00153206	0.025065	TMEM30A;LAMP2;CLIC4;CMTM6;FZD6;SLC30A5;RAB14;RAP2C;NRAS;RAB18;RAP2B;SNAP23;RAB31;MAGT1;LMAN1;SYPL1;DEGS1;CD47;CPNE3;VOPP1;VMA21;ITGAV;LNPEP;WLS;M6PR;WNT5A;RAP1A;CNIH1;ATP6V0A2;ADAM10;AP1S3;RAB23;BRI3;SLC17A5;ZDHHC13
GO:0000164	protein phosphatase type 1 complex	9	3	0.247598	12.1164	0.0015359	0.025065	PPP1CC;PPP1CB;SHOC2
GO:0031300	intrinsic component of organelle membrane	227	15	6.24498	2.40193	0.00160076	0.0257656	LBR;LAMP2;TOMM20;SYPL1;SAMD8;VOPP1;UNC50;SLC35A3;ZDHHC20;SUN1;BET1;IER3IP1;SLC35A5;SLC35A2;TMEM70
GO:0031965	nuclear membrane	299	18	8.22577	2.18824	0.00165085	0.0262129	LBR;ZMPSTE24;DPY19L1;PUM2;SLC30A1;NDC1;TMEM38B;NEMP1;SPIN1;EI24;DPY19L4;PDE4D;LMNB2;NUP93;UNC50;SUN1;MTDH;NUP153
GO:0043296	apical junction complex	141	11	3.87904	2.83575	0.00180808	0.0283265	TGFBR1;RAP2C;RAP2B;CXADR;PKN2;PRKCI;AMOTL2;MTDH;CTNNB1;CLDN1;CCND1
GO:0005923	bicellular tight junction	121	10	3.32882	3.00406	0.00188012	0.0290677	TGFBR1;RAP2C;RAP2B;CXADR;PRKCI;AMOTL2;MTDH;CTNNB1;CLDN1;CCND1
GO:0071782	endoplasmic reticulum tubular network	20	4	0.550219	7.26983	0.00193079	0.0294634	ATL3;RAB18;ATL2;REEP1
GO:0036513	Derlin-1 retrotranslocation complex	10	3	0.275109	10.9048	0.00214951	0.0322369	RNF139;DERL1;AMFR
GO:0017053	transcriptional repressor complex	84	8	2.31092	3.46183	0.00216742	0.0322369	RCOR1;CBX5;TBL1XR1;MTA2;MIER1;RBPJ;DEPDC1;CCND1
GO:0005730	nucleolus	939	41	25.8328	1.58713	0.00239069	0.0351133	PHLDA1;SLC30A5;FCF1;IPMK;WDR82;CBX5;AGPS;PPP1CC;RBM7;CCNT1;RRN3;SPIN1;ARL4D;WEE1;CPNE3;KRR1;TAF13;POLR1B;TCEA1;PIM1;PPP1CB;DDX6;NMD3;MIDN;C6orf89;MOB1A;UBE2I;ZFX;SERTAD3;ACOX1;KLF6;GNAI3;SNRPB2;MTDH;RBPJ;PRMT6;ERI1;NPM3;NUP153;IP6K1;CEP85
GO:0070160	tight junction	126	10	3.46638	2.88486	0.00253633	0.0367924	TGFBR1;RAP2C;RAP2B;CXADR;PRKCI;AMOTL2;MTDH;CTNNB1;CLDN1;CCND1
GO:0030134	COPII-coated ER to Golgi transport vesicle	87	8	2.39345	3.34245	0.00270524	0.0387642	YIPF6;LMAN1;PCSK9;VMA21;TMED4;CNIH1;IER3IP1;DDHD2
GO:0098796	membrane protein complex	1155	48	31.7751	1.51062	0.0028175	0.0398863	TGFBR1;CLIC4;GNA13;INSIG1;TOMM20;SOCS5;SNAP23;PIGA;BMPR1A;DERL2;MAGT1;APH1A;SACM1L;SPTSSA;GJC1;PDE4D;SOCS3;VPS26A;SPCS2;INSIG2;HOOK3;SEC11A;MMGT1;ITGAV;RNF139;CORO1C;DERL1;SUN1;MTX3;AMFR;TIMM10B;RRAGC;GRPEL2;M6PR;ATP6V0A2;ATP6V1A;OSTC;STT3B;SPTLC2;PIGK;GNAI3;AP1S3;CTNNB1;GNA12;BLOC1S6;IL13RA1;EMC1;STX2
GO:0000784	nuclear chromosome, telomeric region	110	9	3.0262	2.97402	0.00334292	0.0467611	POLR2B;WDR82;CBX5;PPP1CC;CDK1;TNKS2;PPP1CB;ORC2;LRIF1
GO:0070821	tertiary granule membrane	72	7	1.98079	3.53395	0.00360182	0.0497898	RAB14;RAP2C;NRAS;RAP2B;SNAP23;CD47;ADAM10
GO:0005766	primary lysosome	155	11	4.2642	2.57962	0.0037792	0.051041	TMEM30A;LAMP2;CMTM6;SNAP23;MAGT1;DNAJC3;CPNE3;ACTR2;GGH;FUCA2;BRI3
GO:0042582	azurophil granule	155	11	4.2642	2.57962	0.0037792	0.051041	TMEM30A;LAMP2;CMTM6;SNAP23;MAGT1;DNAJC3;CPNE3;ACTR2;GGH;FUCA2;BRI3
GO:0005741	mitochondrial outer membrane	180	12	4.95197	2.42328	0.00422412	0.0564016	BRI3BP;MCL1;TOMM20;SLC44A1;ACSL3;PPP1CC;AGPAT5;MTX3;BCL2L11;PMAIP1;SLC11A2;TIGAR
GO:0008250	oligosaccharyltransferase complex	13	3	0.357642	8.38827	0.00481754	0.0628578	MAGT1;OSTC;STT3B
GO:0031588	nucleotide-activated protein kinase complex	13	3	0.357642	8.38827	0.00481754	0.0628578	PRKAR2A;PRKAA1;PRKAR1A
GO:0000792	heterochromatin	76	7	2.09083	3.34795	0.00486814	0.0628578	CBX5;UBE2B;DDX6;CDKN2A;ORC2;NCAPD3;CBX8
GO:0035577	azurophil granule membrane	58	6	1.59563	3.76026	0.00507516	0.0648186	TMEM30A;LAMP2;CMTM6;MAGT1;CPNE3;BRI3
GO:0045335	phagocytic vesicle	120	9	3.30131	2.72619	0.00592618	0.0741616	LAMP2;RAB14;SNAP23;RAB31;RAB12;ITGAV;RAP1A;ATP6V0A2;RAB23
GO:0005778	peroxisomal membrane	60	6	1.65066	3.63492	0.00599604	0.0741616	ABCD3;ACSL3;AGPS;ATAD1;ACOX1;HMGCR
GO:0031903	microbody membrane	60	6	1.65066	3.63492	0.00599604	0.0741616	ABCD3;ACSL3;AGPS;ATAD1;ACOX1;HMGCR
GO:0005813	centrosome	505	24	13.893	1.72749	0.0069014	0.0844703	CLIC4;SLC16A1;PRKAR2A;MZT1;FBXW11;PPP4R2;PLK2;PDE4D;NUDT21;PKN2;CDK1;ACTR1B;TNKS2;HOOK3;MARCKS;ORC2;FOPNL;GNAI3;HIPK1;RAB23;CTNNB1;MIB1;CCNE2;CEP85
GO:0030015	CCR4-NOT core complex	5	2	0.137555	14.5397	0.00714781	0.0848351	CNOT8;CNOT7
GO:0005787	signal peptidase complex	5	2	0.137555	14.5397	0.00714781	0.0848351	SPCS2;SEC11A
GO:0098826	endoplasmic reticulum tubular network membrane	5	2	0.137555	14.5397	0.00714781	0.0848351	ATL3;ATL2
GO:0044454	nuclear chromosome part	535	25	14.7184	1.69856	0.00724788	0.0851626	GINS1;POLR2B;MCMBP;WDR82;CBX5;PPP1CC;SRF;RAD1;CEBPB;CDK1;MTA2;TNKS2;UBE2B;PPP1CB;UBE2I;YY1;ORC2;NCAPD3;RAD51AP1;JUND;CTNNB1;PURB;LRIF1;RB1;CBX8
